# Supplementary material for: Single-cell transcriptomics reveals how Shenfu Qiangxin pill ameliorates HFpEF by modulating cardiac cellular heterogeneity
Source: Chin Med. 2026 Jul 20;21:199. doi: 10.1186/s13020-026-01456-3 (PMC13383478; doi:10.1186/s13020-026-01456-3)
Supplement: Supplementary file 4 — Supplementary Material 4 [file 13020_2026_1456_MOESM4_ESM.xlsx]

## Sheet: Sheet1
No.	tR(min)	Name	Formula	Observed mass(Da)	Calculated mass (Da)	Mass error (ppm)	Adducts	Ms/Ms (m/z)	Chemical Family
1	0.72	DL-Arginine*	C6H14N4O2	175.119	175.119	1.14	[M+H]+	175.1192, 158.0927, 116.0707, 70.0652	Amino Acid
2	0.84	D(+)-Glucose*	C6H12O6	179.056	179.056	2.23	[M-H]-	179.0565, 101.0246, 89.0244, 85.0246, 71.0140, 59.0139	Sugar
3	0.84	α, α-Trehalose*	C12H22O11	341.109	341.109	1.47	[M-H]-	341.1094, 179.0565, 161.0459, 119.0352, 101.0247, 89.0246, 71.0140	Sugar
4	0.84	Proline*	C5H9NO2	116.071	116.071	0	[M+H]+	116.0706, 70.0652	Amino Acid
5	0.89	L-(-)-Malic acid*	C4H6O5	133.014	133.014	-0.75	[M-H]-	133.0145, 115.0039, 89.0246, 72.9933	Organic Acid
6	1.18	Adenine*	C5H5N5	136.062	136.062	0.73	[M+H]+	137.0469, 136.0619, 119.0351	Alkaloid
7	1.23	Citric acid*	C6H8O7	191.02	191.02	2.09	[M-H]-	191.0201, 111.0090, 87.0089, 85.0297	Organic Acid
8	1.28	Adenosine	C10H13N5O4	268.104	268.104	1.49	[M+H]+	268.1044, 136.0619, 57.0336	Nucleoside
9	1.29	1-O-Galloyl-β-D-glucose	C13H16O10	331.068	331.067	2.11	[M-H]-	331.0677, 271.0467, 211.0252, 169.0146	Phenolic Acid
10	1.38	Gallic acid 3-O-β-D-glucopyranoside	C13H16O10	331.068	331.067	2.11	[M-H]-	331.0677, 271.0465, 211.0252, 169.0146	Phenolic Acid
11	1.39	Guanosine*	C10H13N5O5	284.099	284.099	-1.06	[M+H]+	/	Nucleoside
12	1.44	Succinic acid*	C4H6O4	117.02	117.019	2.56	[M-H]-	117.0196, 99.0090, 73.0296, 55.0190	Organic Acid
13	1.45	Isoleucine*	C6H13NO2	132.102	132.102	0.76	[M+H]+	132.1020, 86.0965, 69.0699	Amino Acid
14	1.79	Gallic acid glucoside	C13H16O10	331.068	331.067	1.81	[M-H]-	331.0676, 169.0146, 89.0245	Phenolic Acid
15	1.87	Gallic acid*	C7H6O5	169.015	169.014	2.37	[M-H]-	169.0146, 125.0247, 122.8945, 107.0144, 97.0297, 69.0347	Phenolic Acid
16	2.33	L-Phenylalanine*	C9H11NO2	166.086	166.086	1.2	[M+H]+	166.0864, 131.0494, 120.0808, 103.0544	Amino Acid
17	2.55	Karakolidine	C22H35NO5	394.259	394.259	1.01	[M+H]+	394.2591, 376.2486, 358.2395, 240.2276	Alkaloid
18	3.6	Lappaconine	C23H37NO6	424.27	424.269	0.71	[M+H]+	424.2696, 406.2592, 388.2485	Alkaloid
19	3.69	Mesaconine	C24H39NO9	486.27	486.27	0.41	[M+H]+	486.2699, 454.2449, 436.2335, 404.2070	Alkaloid
20	3.83	Tryptophan*	C11H12N2O2	205.097	205.097	1.46	[M+H]+	205.0975, 159.0919, 144.0808, 118.0653	Amino Acid & Derivative
21	3.96	Neolinine	C23H37NO6	424.27	424.269	0.94	[M+H]+	424.2697, 406.2592, 356.2210	Alkaloid
22	4.03	5, 7-Dihydroxycoumarin 7-O-β-D-glucopyranoside	C15H16O9	339.073	339.072	1.77	[M-H]-	339.0727, 177.0197, 133.0293	Coumarin
23	4.13	Isotalatizidine	C23H37NO5	408.275	408.274	1.22	[M+H]+	408.2749, 390.2646, 372.2552	Alkaloid
24	4.15	Cochlearenine	C22H35NO4	378.264	378.264	1.59	[M+H]+	378.2644, 360.2540, 342.2446	Alkaloid
25	4.15	Quercetin-3-O-β-D-glucose-7-O-β-D-gentiobiosiden	C33H40O22	789.21	789.208	1.77	[M+H]+	789.2097, 627.1560, 465.1033,	Flavonoid
26	4.3	Mulberroside A	C26H32O14	567.173	567.172	2.29	[M-H]-	567.1732, 405.1199, 243.0668	Stilbene
27	4.35	Aconine	C25H41NO9	500.286	500.285	0.2	[M+H]+	500.2855, 468.2620, 450.2487	Alkaloid
28	4.55	Songorine	C22H31NO3	358.238	358.238	1.4	[M+H]+	358.2381, 340.2274, 322.2180	Alkaloid
29	4.62	Hetisine	C20H27NO3	330.207	330.206	1.51	[M+H]+	330.2068, 312.1974	Alkaloid
30	4.63	Chlorogenic acid*	C16H18O9	353.088	353.088	1.42	[M-H]-	353.0883, 191.0565, 179.0355	Phenolic Acid
31	4.67	(+)-Catechin	C15H14O6	289.072	289.072	2.42	[M-H]-	289.0724, 245.0826, 221.0823, 125.0246	Flavonoid
32	4.68	L-Epicatechin	C15H14O6	291.087	291.086	1.37	[M+H]+	291.0867, 163.0390, 123.0442	Flavonoid
33	4.75	Scopoletin*	C10H8O4	193.05	193.049	1.55	[M+H]+	193.0498, 133.0286	Coumarin
34	4.88	Hypaconine	C24H39NO8	470.275	470.275	0.64	[M+H]+	470.2751, 438.2491, 406.2231	Alkaloid
35	4.93	Fuziline	C24H39NO7	454.28	454.28	0.66	[M+H]+	454.2802, 436.2695, 404.2441	Alkaloid
36	5.2	Neoline	C24H39NO6	438.286	438.285	1.14	[M+H]+	438.2855, 420.2751, 388.2485, 356.2234	Alkaloid
37	5.85	Talatisamine	C24H39NO5	422.291	422.29	1.18	[M+H]+	422.2905, 390.2644	Alkaloid
38	6.05	Denudatine	C22H33NO2	344.259	344.258	0.58	[M+H]+	344.2586, 326.2484	Alkaloid
39	6.46	7-Deoxylycoctonine	C25H41NO6	452.301	452.301	1.11	[M+H]+	452.3011, 420.2752, 388.2484	Alkaloid
40	6.49	Giraldine F	C23H33NO6	420.238	420.238	0	[M+H]+	420.2380, 402.2275, 370.2002, 342.1667	Alkaloid
41	6.55	Sennoside B	C42H38O20	861.189	861.188	1.39	[M-H]-	861.1895, 699.1368, 419.0928, 227.0365	Anthraquinone
42	6.57	Emodin-8-O-β-D-glucopyranoside	C21H20O10	431.099	431.098	0.46	[M-H]-	431.0985, 293.0463, 269.0460, 240.0433	Anthraquinone
43	9.48	Aloe-emodin-8-O-β-D-glucopyranoside	C21H20O10	431.099	431.098	1.86	[M-H]-	431.0985, 268.0383, 253.0516	Anthraquinone
44	6.74	Isolindleyin	C23H26O11	477.141	477.14	2.31	[M-H]-	477.1413, 313.0569, 169.0146, 125.0247	Flavonoid
45	6.79	Salicylic acid	C7H6O3	137.025	137.024	2.19	[M-H]-	137.0247, 93.0348, 91.0191	Phenolic Acid
46	6.79	Rhein-8-O-β-D-glucoside	C21H18O11	445.078	445.078	1.57	[M-H]-	445.0783, 263.0356, 239.0355	Anthraquinone
47	6.87	Umbelliferone*	C9H6O3	163.039	163.039	0.61	[M+H]+	163.0391, 135.0442	Coumarin
48	6.87	Hyperin	C21H20O12	463.089	463.088	1.73	[M-H]-	463.0889, 301.0359, 300.0282, 271.0254, 255.0307	Flavonoid
49	6.88	Quercetin*	C15H10O7	303.05	303.05	1.32	[M+H]+	303.0503, 285.0406, 257.0445, 153.0180	Flavonoid
50	6.98	Lindleyin	C23H26O11	477.142	477.14	3.35	[M-H]-	477.1418, 313.0572, 71.0136	Flavonoid
51	7.05	Aloin	C21H22O9	417.12	417.119	1.68	[M-H]-	417.1198, 255.0667, 187.0769,	Anthraquinone
52	7.21	Resveratrol-4′-O-β-D-(6″- O-galloyl)-glucopyranoside	C27H26O12	541.136	541.135	1.66	[M-H]-	541.1360, 169.0147, 125.0247, 107.0140, 71.0141	Stilbene
53	7.26	Sennoside A	C42H38O20	861.19	861.188	2.09	[M-H]-	861.1901, 699.1368, 389.0884, 227.0358	Anthraquinone
54	7.28	Dihydromorin	C15H12O7	303.052	303.051	2.64	[M-H]-	303.0518, 177.0198, 125.0247	Flavonoid
55	7.47	laccaic acid D	C16H10O7	315.05	315.05	0.95	[M+H]+	315.0502, 297.0397, 269.0449, 241.0497	Anthraquinone
56	7.48	2-(2′-hydroxypropyl)-5 methyl-7-hydroxychromanone	C13H14O4	233.082	233.082	2.15	[M-H]-	233.0824, 123.0455	Flavonoid
57	7.71	Emodin-O-acetyl-glucose	C23H22O11	473.109	473.109	0.85	[M-H]-	473.1093, 311.0567, 269.0462, 240.0433	Anthraquinone
58	7.9	Rhein-O-acetyl-glucose	C23H20O12	487.089	487.088	1.44	[M-H]-	487.0888, 283.0254, 239.0354, 211.0399	Anthraquinone
59	7.92	Quinquenoside F6	C47H80O18	977.534	977.532	2.97	[M+COOH]-	977.5345, 799.4860, 637.4335, 475.3796, 131.0334	Saponin
60	7.94	Azelaic acid*	C9H16O4	187.098	187.098	1.6	[M-H]-	187.0979, 169.0875, 143.1080, 125.0974, 123.0815	Organic Acid
61	8.16	Benzoylmesaconine	C31H43NO10	590.296	590.296	0.17	[M+H]+	590.2960, 558.2695, 526.2423, 508.2336	Alkaloid
62	8.16	Emodin-O-glucose	C21H20O10	431.099	431.098	1.39	[M-H]-	431.0989, 269.0461, 240.0434, 225.0555	Anthraquinone
63	8.22	1-O-galloyl-2-O-cinnamo yl-β-D-glucopyranoside	C22H22O11	461.11	461.109	1.52	[M-H]-	461.1096, 211.0247, 169.0146, 125.0246	Phenolic Acid
64	8.24	Gensenoside Rg1	C42H72O14	845.492	845.489	3.19	[M+COOH]-	845.4920, 637.4334, 475.3803, 131.0354, 101.0246, 89.0246	Saponin
65	8.24	Ginsenoside Re	C48H82O18	991.55	991.547	3.13	[M+COOH]-	991.5503, 783.4913, 131.0339	Saponin
66	8.38	Aconicarchamine B	C31H41NO7	540.296	540.295	0.56	[M+H]+	540.2958, 522.2855, 504.2743, 462.2641, 322.2174	Alkaloid
67	8.4	Sennoside C	C42H40O19	847.211	847.209	1.77	[M-H]-	847.2106, 685.1574, 389.0881	Anthraquinone
68	8.73	Benzoylaconine	C32H45NO10	604.312	604.312	0.17	[M+H]+	604.3117, 586.3009, 572.2831, 554.2743, 496.2323	Alkaloid
69	8.78	Atractyloside A	C21H36O10	493.23	493.229	2.03	[M + HCO2]−	493.2300, 447.2241, 89.0239	Terpenoids
70	9	N-Feruloyltyramine	C18H19NO4	314.139	314.139	0.95	[M+H]+	314.1390, 177.0548, 145.0286, 121.0649, 103.054	Phenolic Amide
71	9.1	Benzoylhypaconine	C31H43NO9	574.301	574.301	0.35	[M+H]+	574.3012, 542.2755, 510.2492, 492.2386	Alkaloid
72	9.41	Torachryssone-8-O-β-D glucopyranoside	C20H24O9	407.136	407.135	2.21	[M-H]-	407.1356, 245.0824, 230.0589, 215.0362	Anthraquinone
73	9.44	Chrysophanol-1-O-glucose	C21H20O9	415.104	415.103	2.17	[M-H]-	415.1043, 253.0511, 239.0715, 225.0568	Anthraquinone
74	9.64	Chrysophanol-8-O-β-D glucopyranoside	C21H20O9	415.104	415.103	0.48	[M-H]-	415.1036, 253.0511, 225.0559, 113.0246	Anthraquinone
75	9.64	Chrysophanol	C15H10O4	253.051	253.051	2.37	[M-H]-	253.0512, 225.0563	Anthraquinone
76	10.08	Emodin-O-malonyl-glucose	C24H22O13	517.1	517.099	2.32	[M-H]-	517.0999, 269.0462, 240.0436, 225.0564	Anthraquinone
77	10.22	Ginsenoside Rf	C42H72O14	845.493	845.489	3.9	[M+COOH]-	845.4926, 475.3803, 131.0351, 101.0246, 89.0247	Saponin
78	10.27	Aloe-emodin-O-acetyl-glucopyranoside	C23H22O11	473.109	473.109	0.85	[M-H]-	473.1097, 293.0467, 268.0382, 240.0447	Anthraquinone
79	10.28	Polyporusterone B	C28H44O6	477.322	477.321	1.05	[M+H]+	477.3215, 459.3119, 441.3001, 83.0857, 69.0696	Steroid
80	10.41	Chrysophanol-O-acetyl-glucoside	C23H22O10	457.115	457.114	1.97	[M-H]-	457.1149, 277.0512, 253.0511, 225.0563	Anthraquinone
81	10.44	Nobiletin*	C21H22O8	403.138	403.139	-1.74	[M+H]+	403.1380, 388.1146, 373.0925, 345.0974, 163.0742	Flavonoid
82	10.5	Ginsenoside Rb1	C54H92O23	1107.6	1107.6	2.71	[M-H]-	1107.5986, 945.5446, 783.4911, 621.4372, 459.3860	Saponin
83	10.56	Physcione	C16H12O5	283.062	283.061	2.12	[M-H]-	283.0617, 268.0388, 240.0434	Anthraquinone
84	10.58	Ginsenoside F3	C41H70O13	815.481	815.479	3.31	[M+COOH]-	815.4814, 637.4332, 475.3799, 131.0340, 101.0246, 89.0246	Saponin
85	10.7	Ginsenoside Ra2	C58H98O26	1209.63	1209.63	2.15	[M-H]-	1209.6299, 1077.5870, 783.4916, 621.4380	Saponin
86	10.75	Notoginsenoside A	C54H92O24	1123.59	1123.59	1.16	[M-H]-	1123.5918, 1077.5875, 783.4904, 149.0459	Saponin
87	10.77	Betulin	C30H50O2	443.388	443.388	-1.35	[M+H]+	443.3878, 425.3772, 407.3668	Triterpenoid
88	10.92	Ginsenoside Ro	C48H76O19	955.492	955.491	1.57	[M-H]-	955.4923, 793.4393, 731.4388, 613.3754, 455.3530	Saponin
89	10.99	Ginsenoside V	C54H92O24	1123.59	1123.59	1.51	[M-H]-	1123.5922, 1077.5875, 945.5430, 783.4913, 149.0459	Saponin
90	11.58	Ginsenoside Rd	C48H82O18	991.549	991.547	1.61	[M+COOH]-	783.4913, 621.4380, 459.3838, 131.0339	Saponin
91	11.78	Chikusetsusaponin Ⅳa	C42H66O14	793.439	793.438	1.13	[M-H]-	793.4388, 631.3861, 455.3535	Saponin
92	11.87	Kuwanon P	C34H30O9	581.183	581.182	1.72	[M-H]-	581.1827, 471.1457, 361.1087	Flavonoid
93	12.56	Aloe-emodin	C15H10O5	269.046	269.046	2.23	[M-H]-	269.0461, 240.0434, 223.0410	Anthraquinone
94	12.97	Rhein	C15H8O6	283.025	283.025	2.12	[M-H]-	283.0254, 257.0461, 239.0354, 211.0406	Anthraquinone
95	13.82	Chikusetsu saponin IVa	C42H66O14	793.439	793.438	1.39	[M-H]-	793.4391, 569.3860, 455.3541	Saponin
96	14.5	Mulberrofuran C	C34H28O9	579.167	579.166	1.73	[M-H]-	469.1297, 451.1195, 359.0931	Coumarin
97	14.6	Kuwanon K	C40H36O11	691.22	691.218	1.74	[M-H]-	691.2196, 539.1720, 471.1456, 125.0245	Flavonoid
98	15.09	Kuwanon O	C40H38O11	693.235	693.234	1.59	[M-H]-	693.2352, 567.2030, 125.0246	Flavonoid
99	15.41	Emodin	C15H10O5	269.046	269.046	2.6	[M-H]-	269.0462, 241.0514, 225.0564	Anthraquinone
100	16.83	Kuwanon S	C25H26O6	421.166	421.166	1.9	[M-H]-	421.1664, 309.0409, 269.1544, 177.0927, 151.0040, 125.0247	Flavonoid
101	17.04	Sanggeno N	C25H26O6	421.166	421.166	1.9	[M-H]-	421.1664, 309.0412, 269.1544, 177.0931, 151.0038, 125.0247	Flavonoid
102	17.18	Kuwanon A	C25H24O6	419.151	419.15	1.43	[M-H]-	419.1506, 349.0721, 335.0563, 333.0770	Flavonoid
103	17.63	Sanggenon I	C25H26O6	421.166	421.166	1.66	[M-H]-	421.1663, 309.0399, 269.1560, 151.0040, 125.0247	Flavonoid
104	18.3	Cudraflavone C	C25H26O6	421.166	421.166	1.19	[M-H]-	421.1661, 269.1552, 151.0040, 125.0247	Flavonoid
105	18.45	Morusin	C25H24O6	419.151	419.15	1.91	[M-H]-	419.1508, 297.1139, 109.0298	Flavonoid
106	19.14	Cyclomulberrin	C25H24O6	419.151	419.15	1.91	[M-H]-	419.1508, 297.1138, 109.0297	Flavonoid
107	21.62	Oleanolic acid*	C30H48O3	455.354	455.353	0.22	[M-H]-	456.3550, 455.3536	Triterpenoid
108	21.68	Ursolic acid*	C30H48O3	455.354	455.353	0.88	[M-H]-	455.354	Triterpenoid
109	22.37	Oleamide	C18H35NO	282.28	282.279	1.77	[M+H]+	282.2796, 265.2529, 97.1013, 83.0857, 71.0856, 57.0701, 55.0544	Fatty Acid Amide
110	26.47	Erucamide	C22H43NO	338.342	338.342	0.89	[M+H]+	338.3420, 321.3155, 303.3040	Fatty Acid Amide
			*: means the compounds were compared with standards.
