# Supplementary material for: Single-cell transcriptomics reveals how Shenfu Qiangxin pill ameliorates HFpEF by modulating cardiac cellular heterogeneity
Source: Chin Med. 2026 Jul 20;21:199. doi: 10.1186/s13020-026-01456-3 (PMC13383478; doi:10.1186/s13020-026-01456-3)
Supplement: Supplementary file 5 — Supplementary Material 5 [file 13020_2026_1456_MOESM5_ESM.xlsx]

## Sheet: 03各细胞类型模型组vs对照组all基因
p_val	avg_log2FC	pct.1	pct.2	p_val_adj	gene	cell.types
0	1.8711	0.856	0.587	0	Fos	EC
6.91922e-165	0.994358	0.964	0.944	1.68531e-160	Fabp4	EC
6.49295e-125	1.72391	0.462	0.222	1.58149e-120	Egr1	EC
6.26261e-120	-0.493059	0.994	0.998	1.52538e-115	mt-Nd2	EC
4.59498e-113	-3.59788	0.074	0.284	1.1192e-108	Igfbp5	EC
1.1625e-106	0.841517	0.869	0.736	2.8315e-102	Dcn	EC
2.40473e-103	1.30876	0.596	0.398	5.85719e-99	Zfp36	EC
2.85907e-83	1.14082	0.551	0.382	6.96384e-79	Hsp90aa1	EC
3.44245e-83	-0.746911	0.585	0.758	8.38478e-79	mt-Atp8	EC
1.31163e-78	1.46667	0.352	0.165	3.19474e-74	Mt2	EC
8.45455e-75	1.1183	0.519	0.336	2.05927e-70	Junb	EC
1.08558e-74	1.71297	0.327	0.155	2.64414e-70	Hspa1a	EC
2.11533e-74	0.732168	0.809	0.713	5.1523e-70	Igfbp7	EC
3.58593e-72	0.597743	0.79	0.721	8.73425e-68	Hspa8	EC
2.55677e-70	1.69851	0.276	0.117	6.22753e-66	Atf3	EC
6.81706e-70	0.984736	0.523	0.341	1.66043e-65	Depp1	EC
1.8661e-67	1.30009	0.397	0.225	4.54526e-63	Ccn1	EC
5.77111e-67	1.41532	0.275	0.118	1.40567e-62	Abca1	EC
1.59053e-66	0.780391	0.685	0.546	3.87405e-62	Dusp1	EC
1.91268e-66	1.50297	0.231	0.087	4.65871e-62	Col3a1	EC
2.33294e-64	-0.996556	0.461	0.62	5.68233e-60	Aqp1	EC
1.23107e-62	-0.983802	0.269	0.454	2.99851e-58	Ccnd3	EC
2.8082e-62	1.46224	0.279	0.129	6.83992e-58	Hspa1b	EC
6.91376e-61	0.997355	0.54	0.377	1.68398e-56	Mt1	EC
1.64864e-60	0.606532	0.762	0.68	4.01559e-56	Ubb	EC
1.91617e-59	-0.78511	0.4	0.572	4.66722e-55	Adipor2	EC
2.87836e-59	0.450735	0.904	0.865	7.01081e-55	Cd36	EC
9.57854e-58	1.59475	0.242	0.107	2.33304e-53	Ppp1r15a	EC
1.86282e-57	1.33922	0.324	0.17	4.53728e-53	Fosb	EC
1.89433e-57	-0.608246	0.557	0.711	4.61403e-53	mt-Nd4l	EC
1.25813e-55	-0.820245	0.348	0.525	3.06443e-51	Mcf2l	EC
1.01553e-54	0.637175	0.81	0.76	2.47353e-50	Actb	EC
4.83759e-54	0.846433	0.613	0.475	1.17829e-49	Jun	EC
7.76695e-54	1.15524	0.384	0.23	1.8918e-49	Pde4b	EC
1.6748e-53	-0.565732	0.611	0.73	4.0793e-49	Lims2	EC
1.70758e-52	0.908037	0.5	0.364	4.15915e-48	Dnaja1	EC
3.8208e-52	-0.557914	0.61	0.741	9.30632e-48	Dock9	EC
4.07052e-52	-0.594445	0.663	0.77	9.91456e-48	Plcb4	EC
1.09875e-51	-0.625753	0.567	0.713	2.67624e-47	Tek	EC
5.50864e-51	-0.707222	0.477	0.63	1.34174e-46	Slc43a3	EC
2.46694e-50	-0.669073	0.595	0.718	6.00873e-46	Rasal2	EC
5.00195e-47	-1.24369	0.118	0.252	1.21833e-42	Gm11730	EC
1.6293e-46	-0.614201	0.585	0.676	3.96849e-42	Cdkn1a	EC
4.32885e-45	-0.830975	0.231	0.385	1.05438e-40	Ceacam1	EC
1.9553e-44	1.0041	0.445	0.308	4.76252e-40	S100a6	EC
2.60733e-44	-1.20464	0.127	0.259	6.35066e-40	Fkbp5	EC
8.06895e-44	0.713238	0.606	0.504	1.96536e-39	Jund	EC
1.00316e-43	-0.697164	0.568	0.665	2.4434e-39	Xdh	EC
1.16219e-43	-1.00726	0.243	0.384	2.83076e-39	Gbp7	EC
1.3587e-43	-0.625115	0.5	0.645	3.30938e-39	Fry	EC
1.87415e-42	-0.810859	0.209	0.358	4.56486e-38	Palm	EC
2.70036e-42	1.25661	0.239	0.121	6.57728e-38	Lgals1	EC
8.04978e-42	0.987593	0.449	0.316	1.96069e-37	Rbp7	EC
5.742e-41	1.01117	0.313	0.182	1.39858e-36	Nfkbiz	EC
1.26072e-40	-0.520755	0.575	0.687	3.07074e-36	Klf9	EC
4.55035e-40	-0.397779	0.848	0.906	1.10833e-35	Flt1	EC
4.08886e-39	-0.719746	0.311	0.452	9.95923e-35	Ddit4	EC
4.95378e-39	0.881251	0.434	0.312	1.20659e-34	Arf4	EC
5.20297e-39	-0.313611	0.947	0.963	1.26729e-34	mt-Nd3	EC
1.88392e-38	0.520009	0.689	0.599	4.58867e-34	Dynll1	EC
3.12074e-38	0.333984	0.922	0.897	7.60118e-34	Eef1a1	EC
3.19936e-38	0.935253	0.403	0.282	7.79268e-34	Aqp7	EC
4.97563e-38	0.850216	0.49	0.38	1.21191e-33	Btg2	EC
5.37721e-37	-1.11394	0.175	0.305	1.30973e-32	Eln	EC
7.96061e-37	1.18122	0.222	0.116	1.93896e-32	Gadd45g	EC
1.31701e-36	0.795255	0.459	0.332	3.20784e-32	Btnl9	EC
1.41026e-36	1.19264	0.269	0.157	3.43497e-32	Plin2	EC
2.47531e-36	-0.634489	0.6	0.72	6.02912e-32	Foxp1	EC
6.96634e-36	0.845437	0.327	0.202	1.69679e-31	Adamts1	EC
6.28395e-35	1.35171	0.251	0.145	1.53058e-30	Acox1	EC
9.95423e-35	-0.593516	0.406	0.546	2.42455e-30	Lrch1	EC
3.30223e-34	0.95469	0.209	0.105	8.04324e-30	Lum	EC
3.45801e-34	0.768988	0.403	0.28	8.42267e-30	Plk2	EC
5.27545e-34	0.90656	0.355	0.238	1.28494e-29	Id2	EC
6.47801e-34	0.594191	0.651	0.578	1.57785e-29	H3f3b	EC
9.01554e-34	0.583924	0.673	0.608	2.19592e-29	Ubc	EC
3.76296e-33	0.380542	0.815	0.752	9.16544e-29	Rps16	EC
9.57468e-33	-0.795476	0.361	0.49	2.3321e-28	Gm56730	EC
1.29984e-32	-0.567783	0.423	0.551	3.16601e-28	Klf13	EC
2.40679e-32	-0.747522	0.225	0.351	5.86221e-28	Stxbp6	EC
4.89162e-32	-0.757213	0.421	0.519	1.19145e-27	H2bc4	EC
1.03213e-31	-0.675271	0.434	0.557	2.51395e-27	Pdzd2	EC
3.14476e-31	-0.861695	0.175	0.291	7.6597e-27	Xaf1	EC
3.41934e-31	-0.585334	0.393	0.52	8.32848e-27	Sp100	EC
5.44654e-31	-0.951381	0.111	0.216	1.32661e-26	Irf7	EC
5.5027e-31	0.422794	0.729	0.657	1.34029e-26	Rpl27	EC
1.16825e-30	-0.601983	0.765	0.837	2.84551e-26	Pecam1	EC
4.85899e-30	-1.01284	0.281	0.397	1.18351e-25	Nos3	EC
5.13025e-30	-0.656378	0.345	0.462	1.24958e-25	Tuba1a	EC
1.25081e-29	1.16093	0.206	0.113	3.04661e-25	Icam1	EC
2.53934e-29	-0.398453	0.667	0.74	6.18507e-25	S1pr1	EC
2.9535e-29	-0.993818	0.132	0.235	7.19384e-25	Sorbs3	EC
3.46696e-29	0.359975	0.821	0.776	8.44447e-25	Ptma	EC
1.4997e-28	0.975744	0.236	0.138	3.65282e-24	Socs3	EC
1.69234e-28	0.399722	0.728	0.665	4.12203e-24	Rpl11	EC
1.70084e-28	-1.0708	0.122	0.221	4.14272e-24	Ddx60	EC
2.70595e-28	-0.546934	0.338	0.465	6.59087e-24	Thbd	EC
3.02818e-28	-0.494239	0.431	0.556	7.37573e-24	Cep85l	EC
3.74543e-28	-0.386507	0.741	0.818	9.12274e-24	Ptprm	EC
6.08511e-28	-0.440544	0.609	0.683	1.48215e-23	Crip2	EC
6.63838e-28	0.846698	0.374	0.273	1.61691e-23	Ier2	EC
7.08707e-28	-0.713613	0.236	0.353	1.7262e-23	Kcnq1ot1	EC
7.24794e-28	1.03819	0.268	0.172	1.76538e-23	Cacybp	EC
7.67329e-28	0.375705	0.782	0.726	1.86898e-23	Rpl23a	EC
1.5915e-27	-0.524937	0.355	0.478	3.87641e-23	Irf2	EC
2.51417e-27	-0.547344	0.401	0.525	6.12376e-23	Cdc42bpa	EC
2.84316e-27	0.36471	0.783	0.717	6.92509e-23	Rps15a	EC
4.72861e-27	0.871104	0.388	0.29	1.15175e-22	Irf1	EC
8.99674e-27	-0.38309	0.428	0.558	2.19134e-22	Nxn	EC
1.95345e-26	-0.515438	0.336	0.457	4.75803e-22	Ehd1	EC
3.12148e-26	0.367789	0.824	0.783	7.60298e-22	Gsn	EC
3.80372e-26	0.361243	0.734	0.675	9.26472e-22	Rps9	EC
4.83859e-26	-0.730359	0.268	0.38	1.17854e-21	Arhgap26	EC
4.96611e-26	1.08154	0.208	0.12	1.2096e-21	Ier3	EC
5.44788e-26	-0.825597	0.168	0.272	1.32694e-21	2610307P16Rik	EC
6.22811e-26	-0.789808	0.194	0.303	1.51698e-21	Tnnt2	EC
9.98163e-26	-0.860609	0.126	0.222	2.43122e-21	Rtp4	EC
1.1631e-25	0.853336	0.334	0.239	2.83295e-21	Ifrd1	EC
1.66572e-25	0.73134	0.369	0.27	4.05719e-21	Srsf7	EC
1.73723e-25	0.517655	0.587	0.504	4.23136e-21	Cd200	EC
2.02919e-25	-0.535345	0.512	0.629	4.94251e-21	Mast4	EC
2.71057e-25	0.936325	0.266	0.172	6.60214e-21	Tpst1	EC
5.35002e-25	0.776516	0.345	0.249	1.30311e-20	Rpl22l1	EC
8.17449e-25	-0.450201	0.455	0.574	1.99106e-20	Stag1	EC
1.87573e-24	-0.749375	0.127	0.22	4.56872e-20	Stat1	EC
1.965e-24	-0.604262	0.342	0.454	4.78616e-20	Zmiz1	EC
7.02385e-24	-0.592464	0.346	0.459	1.7108e-19	Itpr2	EC
9.50649e-24	0.756563	0.398	0.298	2.3155e-19	Gm47283	EC
1.10096e-23	-0.452681	0.334	0.452	2.68162e-19	Myo3a	EC
1.20729e-23	-0.572087	0.404	0.515	2.9406e-19	Auts2	EC
2.16182e-23	-0.558047	0.497	0.586	5.26555e-19	Ccdc85a	EC
2.1941e-23	-0.523021	0.397	0.511	5.34417e-19	Plekhg1	EC
2.66639e-23	-0.518209	0.342	0.453	6.49454e-19	Tsc22d3	EC
3.71047e-23	0.367997	0.723	0.666	9.03759e-19	Myl12a	EC
5.2407e-23	0.965589	0.201	0.119	1.27648e-18	Efr3b	EC
5.62752e-23	-0.686624	0.197	0.299	1.3707e-18	Fam168a	EC
5.81241e-23	0.614303	0.39	0.29	1.41573e-18	Lrmda	EC
6.37316e-23	-0.826227	0.126	0.215	1.55231e-18	Tppp3	EC
7.52973e-23	-0.537826	0.433	0.539	1.83402e-18	Zbtb16	EC
9.09156e-23	-0.356723	0.56	0.659	2.21443e-18	Tns1	EC
1.2145e-22	-0.977713	0.142	0.23	2.95816e-18	Plec	EC
1.25836e-22	0.855095	0.242	0.152	3.06498e-18	Bgn	EC
1.30234e-22	-0.589344	0.205	0.309	3.17212e-18	Irf2bp2	EC
2.73127e-22	0.378643	0.733	0.663	6.65255e-18	Sparc	EC
3.48931e-22	0.826562	0.311	0.221	8.49892e-18	Plscr2	EC
3.58124e-22	0.496922	0.594	0.516	8.72283e-18	S100a11	EC
3.78807e-22	0.544164	0.62	0.56	9.22661e-18	Itpkb	EC
1.27421e-21	-0.499774	0.348	0.454	3.10359e-17	Abcb1a	EC
1.55868e-21	0.939156	0.242	0.158	3.79647e-17	Dcbld1	EC
1.94902e-21	-0.620905	0.258	0.361	4.74724e-17	Rin3	EC
2.18041e-21	-0.421617	0.374	0.487	5.31082e-17	Dab2ip	EC
2.60472e-21	-0.748557	0.164	0.257	6.34432e-17	Spata6	EC
3.54269e-21	-0.766323	0.185	0.277	8.62893e-17	Gbp2	EC
3.87145e-21	-0.470341	0.434	0.533	9.4297e-17	Tjp1	EC
6.10421e-21	-0.754321	0.154	0.243	1.4868e-16	Cd59a	EC
7.48336e-21	0.712055	0.388	0.301	1.82272e-16	Cebpd	EC
8.97617e-21	-0.54277	0.241	0.344	2.18633e-16	Adgre5	EC
1.34125e-20	-0.746472	0.18	0.275	3.26688e-16	Pln	EC
1.42522e-20	-0.500975	0.359	0.463	3.47142e-16	Myo1d	EC
1.96084e-20	0.366507	0.687	0.632	4.77601e-16	Rps13	EC
3.28514e-20	0.863414	0.241	0.158	8.00161e-16	Serping1	EC
5.07716e-20	0.489864	0.653	0.606	1.23664e-15	Id1	EC
5.4611e-20	-1.47024	0.151	0.234	1.33016e-15	Insr	EC
5.50536e-20	0.30167	0.771	0.712	1.34094e-15	Rps4x	EC
8.77177e-20	-0.38054	0.629	0.717	2.13654e-15	Magi1	EC
9.33802e-20	-0.719195	0.14	0.224	2.27446e-15	Tln2	EC
1.82702e-19	0.454157	0.574	0.511	4.45006e-15	Rpl3	EC
2.47199e-19	0.443007	0.775	0.74	6.02104e-15	Tm4sf1	EC
4.85814e-19	-0.453089	0.363	0.466	1.1833e-14	Cbfa2t3	EC
5.103e-19	-0.575447	0.195	0.286	1.24294e-14	Vps13d	EC
5.31125e-19	-0.683634	0.251	0.343	1.29366e-14	Ackr3	EC
6.70424e-19	0.644954	0.392	0.317	1.63295e-14	Ets2	EC
7.65494e-19	0.743619	0.337	0.255	1.86451e-14	Adamts9	EC
7.68291e-19	0.440125	0.631	0.573	1.87133e-14	Ppp1r2	EC
8.71854e-19	0.598957	0.387	0.304	2.12357e-14	Eif4a1	EC
1.01175e-18	-0.42666	0.591	0.672	2.46433e-14	Pkp4	EC
1.42625e-18	-0.543639	0.337	0.432	3.47391e-14	Dnm3	EC
1.91561e-18	0.322501	0.718	0.666	4.66585e-14	Rpl14	EC
2.38378e-18	-0.393997	0.427	0.53	5.80618e-14	Limch1	EC
2.38679e-18	-0.594255	0.239	0.331	5.81351e-14	Myo9a	EC
2.51612e-18	0.450598	0.631	0.593	6.12852e-14	Kdr	EC
2.7275e-18	-0.654618	0.187	0.276	6.64337e-14	Zhx3	EC
3.72207e-18	-0.403396	0.433	0.53	9.06584e-14	Sash1	EC
3.86923e-18	0.652657	0.338	0.259	9.42428e-14	Litaf	EC
5.82632e-18	-0.50593	0.197	0.287	1.41912e-13	Entpd1	EC
8.45177e-18	-0.498319	0.361	0.454	2.0586e-13	Fbln2	EC
9.37428e-18	-0.547597	0.202	0.29	2.28329e-13	Adcy4	EC
1.00152e-17	-0.841381	0.153	0.23	2.4394e-13	Mical2	EC
1.02244e-17	-0.303723	0.631	0.706	2.49037e-13	Ahnak	EC
1.09586e-17	-0.453501	0.276	0.373	2.66919e-13	Cyfip1	EC
1.1623e-17	0.393311	0.654	0.597	2.83101e-13	Egfl7	EC
1.38754e-17	0.370714	0.651	0.605	3.37963e-13	Rpl4	EC
1.41756e-17	-0.452226	0.367	0.463	3.45275e-13	Clic5	EC
1.67752e-17	0.732626	0.229	0.154	4.08593e-13	Prg4	EC
1.7723e-17	0.421622	0.574	0.51	4.31679e-13	Pfdn5	EC
2.12438e-17	-0.701308	0.16	0.241	5.17436e-13	Stat2	EC
2.26776e-17	-0.47746	0.304	0.397	5.52358e-13	Hecw2	EC
2.42494e-17	-0.393472	0.286	0.385	5.90643e-13	Rb1cc1	EC
2.68596e-17	-0.355909	0.528	0.617	6.5422e-13	Tmcc3	EC
2.81811e-17	0.830208	0.215	0.143	6.86407e-13	Fscn1	EC
2.97799e-17	-0.34968	0.389	0.492	7.2535e-13	Kank3	EC
3.03936e-17	0.339821	0.691	0.632	7.40296e-13	Gng11	EC
3.2866e-17	-0.345519	0.452	0.551	8.00517e-13	Ssh2	EC
3.38641e-17	-0.444578	0.336	0.431	8.24828e-13	Tnrc6c	EC
3.62414e-17	-0.462892	0.263	0.357	8.82731e-13	Capn2	EC
5.17264e-17	0.724798	0.394	0.321	1.2599e-12	Akap12	EC
5.5465e-17	0.371697	0.703	0.664	1.35096e-12	Gpihbp1	EC
6.23605e-17	-0.578138	0.236	0.324	1.51891e-12	Ascc3	EC
7.33271e-17	-0.44348	0.266	0.36	1.78603e-12	Myo6	EC
8.18407e-17	0.360368	0.622	0.564	1.99339e-12	Zfp36l1	EC
1.05373e-16	-0.390334	0.369	0.465	2.56658e-12	Herc1	EC
1.26666e-16	-0.323673	0.709	0.752	3.0852e-12	Cavin2	EC
1.29636e-16	-0.326825	0.427	0.534	3.15755e-12	Gnaq	EC
1.32251e-16	-0.364099	0.558	0.649	3.22124e-12	9530026P05Rik	EC
1.38621e-16	-0.570636	0.152	0.23	3.3764e-12	Wars1	EC
1.75714e-16	-0.568119	0.186	0.268	4.27986e-12	Gda	EC
1.90444e-16	-0.858703	0.136	0.21	4.63864e-12	Strbp	EC
1.96625e-16	-0.355182	0.365	0.472	4.7892e-12	Setd5	EC
2.20928e-16	-0.355609	0.597	0.677	5.38115e-12	Utrn	EC
2.45004e-16	-0.423283	0.234	0.327	5.96757e-12	Mb	EC
4.6772e-16	-0.832227	0.131	0.203	1.13923e-11	Hyal2	EC
4.85477e-16	-0.710084	0.16	0.236	1.18248e-11	Herc6	EC
5.17039e-16	0.567682	0.329	0.252	1.25935e-11	Sat1	EC
5.91683e-16	0.843216	0.214	0.145	1.44116e-11	Anxa1	EC
8.40945e-16	0.638979	0.364	0.289	2.04829e-11	Cmss1	EC
8.96432e-16	0.644664	0.32	0.247	2.18344e-11	Polr1d	EC
9.82032e-16	0.420526	0.585	0.531	2.39194e-11	Cd300lg	EC
9.86668e-16	-0.476714	0.656	0.738	2.40323e-11	Heg1	EC
1.02971e-15	-0.478974	0.212	0.298	2.50808e-11	Plcg1	EC
1.06289e-15	-0.449123	0.312	0.404	2.58887e-11	Car8	EC
1.06703e-15	-0.617983	0.146	0.22	2.59895e-11	Parp14	EC
1.0981e-15	-0.370218	0.303	0.401	2.67465e-11	Herc2	EC
1.16135e-15	0.722398	0.243	0.173	2.82871e-11	Gm2000	EC
1.26776e-15	0.367484	0.651	0.605	3.08788e-11	Rpl5	EC
1.46872e-15	-0.491032	0.222	0.31	3.57737e-11	Parvb	EC
1.89797e-15	0.522755	0.472	0.413	4.6229e-11	Pabpc1	EC
1.95123e-15	0.498102	0.494	0.435	4.75262e-11	Calm2	EC
2.2229e-15	-0.546298	0.144	0.218	5.41431e-11	Ezh1	EC
2.71029e-15	0.719547	0.221	0.152	6.60146e-11	Hnrnpa1	EC
2.91247e-15	-0.356051	0.306	0.4	7.09391e-11	Mrtfb	EC
3.31653e-15	0.549683	0.378	0.306	8.07807e-11	Btg1	EC
5.62551e-15	0.405592	0.56	0.505	1.37021e-10	Rpl36a	EC
6.04391e-15	-0.693149	0.164	0.237	1.47211e-10	Apba1	EC
6.75673e-15	-0.417448	0.39	0.486	1.64574e-10	Itpr1	EC
8.68718e-15	-0.338891	0.426	0.517	2.11594e-10	Ehd2	EC
9.43525e-15	-0.5015	0.251	0.336	2.29814e-10	Kcna5	EC
9.68525e-15	-0.42529	0.23	0.316	2.35904e-10	Zfp638	EC
1.01947e-14	0.568687	0.398	0.333	2.48312e-10	Ccdc85b	EC
1.06459e-14	0.308485	0.619	0.562	2.59301e-10	Serf2	EC
1.26721e-14	-0.427599	0.237	0.323	3.08654e-10	Sh2d3c	EC
1.31219e-14	-0.443365	0.277	0.362	3.19609e-10	Tuba1b	EC
1.48175e-14	-0.430271	0.286	0.37	3.60909e-10	Pde2a	EC
1.58903e-14	0.53985	0.438	0.374	3.87039e-10	Ppp1cb	EC
1.67099e-14	-0.506967	0.219	0.299	4.07004e-10	Atp11c	EC
1.77434e-14	-0.370958	0.577	0.633	4.32175e-10	Itga1	EC
1.84285e-14	0.301152	0.687	0.624	4.48864e-10	Rps3a1	EC
1.95726e-14	0.385351	0.571	0.503	4.76729e-10	Cox8a	EC
1.98454e-14	-0.367446	0.358	0.446	4.83375e-10	Tax1bp1	EC
2.01265e-14	-0.464605	0.268	0.35	4.9022e-10	Nek7	EC
2.06757e-14	-0.365351	0.367	0.459	5.03598e-10	Ktn1	EC
2.54796e-14	-0.673809	0.192	0.265	6.20608e-10	Frmd4b	EC
2.59159e-14	0.63252	0.306	0.235	6.31233e-10	Amotl2	EC
2.87216e-14	-0.417973	0.276	0.364	6.99573e-10	Zcchc7	EC
3.48663e-14	-0.500294	0.297	0.377	8.49238e-10	Adam15	EC
4.22976e-14	-0.402903	0.192	0.271	1.03024e-09	Dennd1b	EC
4.4364e-14	0.52743	0.396	0.326	1.08057e-09	Srsf3	EC
5.25133e-14	-0.503139	0.28	0.362	1.27907e-09	Agap1	EC
5.64118e-14	0.339848	0.596	0.545	1.37402e-09	Myl12b	EC
6.51428e-14	-0.343107	0.493	0.582	1.58668e-09	Wnk1	EC
6.55386e-14	0.409959	0.64	0.58	1.59632e-09	Cxcl12	EC
9.23355e-14	-0.381971	0.369	0.452	2.24902e-09	Tubb4b	EC
1.21164e-13	-0.427946	0.456	0.541	2.9512e-09	Cd9	EC
1.23742e-13	-0.517018	0.166	0.238	3.01398e-09	Fkbp4	EC
1.28616e-13	-0.39877	0.314	0.398	3.1327e-09	Iqgap1	EC
1.30271e-13	-0.61691	0.162	0.232	3.17302e-09	Sh3pxd2a	EC
1.31053e-13	-0.385348	0.253	0.338	3.19205e-09	Tasor	EC
1.81196e-13	-0.561316	0.192	0.264	4.41339e-09	Dlg1	EC
1.86593e-13	0.808291	0.249	0.187	4.54484e-09	Bag3	EC
2.22702e-13	-0.371205	0.266	0.348	5.42435e-09	Nxpe4	EC
2.46319e-13	-0.541334	0.156	0.227	5.9996e-09	Crybg3	EC
3.64398e-13	-0.422312	0.272	0.352	8.87565e-09	Exoc6b	EC
3.67843e-13	-0.409909	0.3	0.382	8.95956e-09	Slk	EC
4.04921e-13	0.530817	0.396	0.33	9.86266e-09	Srsf2	EC
4.31695e-13	0.41449	0.451	0.381	1.05148e-08	Smad7	EC
4.68975e-13	-0.524713	0.179	0.25	1.14228e-08	Cep350	EC
4.81388e-13	-0.355887	0.442	0.527	1.17252e-08	St6galnac3	EC
4.97609e-13	0.34683	0.541	0.48	1.21203e-08	Hspa5	EC
5.21125e-13	-0.405684	0.271	0.352	1.2693e-08	Lamb2	EC
5.76296e-13	-0.336126	0.25	0.331	1.40368e-08	Pcm1	EC
5.90704e-13	-0.388465	0.248	0.33	1.43878e-08	Lrch3	EC
1.04265e-12	-0.354842	0.337	0.425	2.53959e-08	Dleu2	EC
1.15828e-12	0.546187	0.317	0.249	2.82122e-08	Ech1	EC
1.22085e-12	-0.398999	0.188	0.264	2.97363e-08	Tnni3	EC
1.24748e-12	0.398345	0.521	0.472	3.03848e-08	Rap1b	EC
1.37937e-12	-0.336361	0.37	0.454	3.35974e-08	Exoc4	EC
1.61955e-12	-0.404337	0.285	0.362	3.94474e-08	Usp25	EC
1.91997e-12	0.458022	0.4	0.338	4.67648e-08	Oaz1	EC
1.93338e-12	-0.526227	0.195	0.266	4.70913e-08	Atp2b4	EC
1.97928e-12	-0.578984	0.166	0.233	4.82093e-08	Tom1l2	EC
2.22911e-12	0.699718	0.245	0.184	5.42945e-08	Ier5	EC
2.40508e-12	-0.32898	0.43	0.51	5.85806e-08	Rsrp1	EC
2.43283e-12	0.655552	0.282	0.219	5.92563e-08	Vcl	EC
2.72595e-12	-0.410112	0.248	0.323	6.63959e-08	Ptp4a3	EC
3.95646e-12	-0.30699	0.456	0.53	9.63674e-08	Tmbim6	EC
4.03204e-12	0.41234	0.623	0.597	9.82084e-08	Klf4	EC
4.61612e-12	0.470971	0.392	0.334	1.12435e-07	4930523C07Rik	EC
4.71835e-12	-0.480345	0.373	0.448	1.14925e-07	Cmip	EC
4.82389e-12	-0.460873	0.19	0.26	1.17495e-07	Bach2	EC
6.30912e-12	0.579508	0.363	0.303	1.53671e-07	Apold1	EC
6.82134e-12	-0.430342	0.215	0.288	1.66147e-07	Sppl3	EC
7.64789e-12	0.520194	0.408	0.351	1.8628e-07	Gls	EC
8.1592e-12	-0.354056	0.505	0.59	1.98734e-07	Akap13	EC
1.01713e-11	-0.489341	0.268	0.338	2.47742e-07	Trim30a	EC
1.09265e-11	0.689302	0.219	0.159	2.66137e-07	Rlim	EC
1.23443e-11	-0.351246	0.343	0.423	3.00669e-07	Tnrc6b	EC
1.33737e-11	-0.338532	0.478	0.551	3.25744e-07	Luc7l2	EC
1.36112e-11	0.469023	0.429	0.366	3.31527e-07	Npm1	EC
1.38986e-11	-0.485891	0.155	0.218	3.38528e-07	Sesn1	EC
1.55865e-11	-0.669802	0.28	0.348	3.79641e-07	Hdac9	EC
1.72645e-11	-0.425968	0.228	0.301	4.20511e-07	Kif13a	EC
1.80789e-11	0.483306	0.341	0.277	4.40348e-07	Meox2	EC
1.82573e-11	-0.51956	0.163	0.227	4.44694e-07	Zbtb38	EC
1.85541e-11	-0.339823	0.521	0.582	4.51922e-07	Ablim3	EC
2.22139e-11	-0.437939	0.178	0.244	5.41064e-07	Kat6a	EC
2.54232e-11	-0.348869	0.248	0.323	6.19233e-07	Ogt	EC
2.83933e-11	-0.438684	0.19	0.259	6.91576e-07	Sema7a	EC
2.84798e-11	-0.390091	0.241	0.314	6.93681e-07	Epn2	EC
2.92617e-11	0.422092	0.432	0.375	7.12726e-07	Pdgfb	EC
3.5302e-11	-0.494825	0.151	0.212	8.59851e-07	Fam222b	EC
3.61486e-11	-0.364804	0.347	0.422	8.80471e-07	Ano6	EC
3.71674e-11	-0.4937	0.148	0.21	9.05286e-07	Myzap	EC
4.13166e-11	-0.313253	0.4	0.473	1.00635e-06	Icam2	EC
4.24603e-11	-0.411969	0.239	0.309	1.03421e-06	2900026A02Rik	EC
4.49099e-11	-0.464366	0.23	0.299	1.09387e-06	Rsad2	EC
4.51965e-11	-0.397257	0.244	0.317	1.10085e-06	Eea1	EC
4.77271e-11	-0.598799	0.243	0.309	1.16249e-06	Klf12	EC
6.26183e-11	0.391512	0.48	0.436	1.52519e-06	Arpc3	EC
7.6534e-11	-0.426229	0.166	0.229	1.86414e-06	Gigyf2	EC
7.86064e-11	-0.381835	0.218	0.288	1.91462e-06	Xrn1	EC
8.11108e-11	-0.34681	0.369	0.441	1.97562e-06	Epb41	EC
9.06688e-11	-0.334716	0.469	0.542	2.20842e-06	Zeb1	EC
1.11993e-10	0.592563	0.235	0.179	2.72781e-06	Fkbp3	EC
1.12056e-10	0.632608	0.217	0.161	2.72935e-06	Hey1	EC
1.24663e-10	-0.406277	0.311	0.379	3.03642e-06	Lgals9	EC
1.32924e-10	-0.413104	0.172	0.235	3.23762e-06	ENSMUSG00000121501	EC
1.3443e-10	-0.637072	0.155	0.214	3.27431e-06	Flna	EC
1.39074e-10	-0.301416	0.216	0.287	3.38742e-06	Hmcn1	EC
1.51972e-10	0.474266	0.413	0.361	3.70158e-06	Zfand5	EC
2.39883e-10	0.54148	0.342	0.284	5.84284e-06	Nedd9	EC
2.39989e-10	-0.490019	0.27	0.339	5.84542e-06	Epb41l2	EC
2.47784e-10	0.419724	0.573	0.536	6.03527e-06	Fabp5	EC
2.52291e-10	-0.350844	0.359	0.43	6.14506e-06	Arhgef3	EC
2.76426e-10	-0.332563	0.268	0.341	6.73291e-06	Lnx1	EC
2.87758e-10	0.519766	0.313	0.258	7.00892e-06	Dbi	EC
3.16236e-10	-0.326783	0.405	0.472	7.70255e-06	Ralbp1	EC
3.37442e-10	-0.405371	0.173	0.235	8.21909e-06	Tspan18	EC
3.6183e-10	0.418706	0.408	0.354	8.8131e-06	Sod1	EC
3.896e-10	-0.443098	0.153	0.213	9.4895e-06	2610005L07Rik	EC
3.94222e-10	0.528927	0.286	0.229	9.60207e-06	Septin4	EC
3.94625e-10	-0.490424	0.242	0.304	9.61188e-06	Cemip2	EC
3.99255e-10	-0.335568	0.204	0.27	9.72466e-06	Marchf7	EC
4.637e-10	0.328577	0.551	0.506	1.12943e-05	Prdx1	EC
4.85061e-10	-0.602782	0.158	0.213	1.18146e-05	Gm36220	EC
5.43969e-10	-0.488202	0.166	0.225	1.32494e-05	Samhd1	EC
5.443e-10	-0.387545	0.369	0.437	1.32575e-05	Stox2	EC
5.78113e-10	-0.305689	0.21	0.275	1.40811e-05	Cept1	EC
5.86763e-10	0.435507	0.35	0.29	1.42918e-05	Sh3rf1	EC
5.96924e-10	-0.489707	0.167	0.225	1.45393e-05	Gbf1	EC
6.68273e-10	0.508183	0.415	0.367	1.62771e-05	Cldn5	EC
7.4335e-10	0.528812	0.22	0.166	1.81058e-05	Pabpn1	EC
8.77662e-10	-0.347574	0.15	0.209	2.13772e-05	Uty	EC
9.53024e-10	0.384323	0.387	0.326	2.32128e-05	Mylip	EC
1.05145e-09	0.33663	0.744	0.718	2.56101e-05	Nrp1	EC
1.19147e-09	-0.307729	0.308	0.38	2.90208e-05	Dock6	EC
1.22071e-09	-0.362407	0.171	0.23	2.97328e-05	Arl4a	EC
1.69102e-09	-0.318911	0.201	0.265	4.11882e-05	Tap2	EC
1.84656e-09	-0.51839	0.154	0.209	4.49767e-05	Trim12a	EC
1.90424e-09	-0.30629	0.346	0.418	4.63816e-05	Neat1	EC
2.08009e-09	-0.326365	0.29	0.359	5.06646e-05	Btbd7	EC
2.14915e-09	-0.355606	0.217	0.28	5.23469e-05	Golgb1	EC
2.17281e-09	-0.418216	0.149	0.204	5.29231e-05	Creb3l2	EC
2.32105e-09	0.339341	0.469	0.417	5.65339e-05	Naca	EC
2.58563e-09	0.44928	0.245	0.191	6.29781e-05	Wsb1	EC
2.71019e-09	0.357109	0.51	0.472	6.60121e-05	Ube2d3	EC
2.99821e-09	0.523875	0.275	0.223	7.30275e-05	Tax1bp3	EC
3.1387e-09	-0.334983	0.203	0.265	7.64492e-05	Add3	EC
3.31925e-09	-0.362946	0.249	0.314	8.0847e-05	Atf7	EC
3.52207e-09	-0.305963	0.376	0.438	8.57871e-05	Bst2	EC
3.5453e-09	-0.439664	0.186	0.243	8.63529e-05	Skap2	EC
3.72094e-09	-0.328913	0.236	0.301	9.06309e-05	Gpatch8	EC
3.8948e-09	-0.346228	0.272	0.336	9.48657e-05	Ldlrad4	EC
4.18664e-09	-0.312438	0.282	0.345	0.000101974	Smc1a	EC
4.39364e-09	-0.514786	0.173	0.228	0.000107016	Aig1	EC
4.51079e-09	0.584824	0.243	0.193	0.000109869	Scarb1	EC
4.67002e-09	-0.742981	0.175	0.227	0.000113748	Setbp1	EC
5.01443e-09	0.354277	0.47	0.427	0.000122136	Pfn1	EC
5.38567e-09	-0.390727	0.206	0.268	0.000131179	Myl3	EC
5.44851e-09	-0.350026	0.249	0.31	0.000132709	Bcas3	EC
5.86597e-09	-0.317102	0.256	0.321	0.000142878	Akap9	EC
6.3162e-09	0.493056	0.301	0.248	0.000153844	Ifnar2	EC
6.73422e-09	-0.352534	0.235	0.299	0.000164025	Ncoa2	EC
6.82283e-09	-0.37109	0.17	0.227	0.000166184	AW554918	EC
7.15156e-09	-0.437564	0.302	0.361	0.000174191	Cdkn1c	EC
7.73576e-09	-0.374888	0.168	0.224	0.00018842	Zkscan3	EC
7.82572e-09	0.455383	0.346	0.295	0.000190611	Eif5	EC
7.97578e-09	-0.32803	0.258	0.321	0.000194266	Crebrf	EC
9.35587e-09	0.734557	0.205	0.16	0.000227881	Timm10b	EC
1.22068e-08	0.480172	0.3	0.249	0.00029732	Fam43a	EC
1.33421e-08	-0.382013	0.191	0.248	0.000324973	Irf2bpl	EC
1.35346e-08	-0.351828	0.369	0.433	0.000329662	Lpp	EC
1.38827e-08	-0.36198	0.192	0.248	0.000338142	Tcn2	EC
1.4077e-08	-0.415608	0.154	0.207	0.000342873	Gm56878	EC
1.45246e-08	0.507973	0.212	0.163	0.000353775	Tex14	EC
1.49573e-08	-0.37107	0.458	0.506	0.000364315	Myo10	EC
1.61041e-08	0.585687	0.236	0.187	0.000392247	Srp9	EC
1.76156e-08	0.508324	0.241	0.192	0.000429064	Brd2	EC
1.8057e-08	-0.306113	0.352	0.418	0.000439815	Camk2d	EC
2.07867e-08	-0.374702	0.266	0.326	0.000506302	Cox16	EC
2.18884e-08	0.385376	0.358	0.305	0.000533136	Slc38a2	EC
2.37704e-08	0.504221	0.22	0.171	0.000578975	Hnrnpdl	EC
2.38466e-08	-0.375016	0.236	0.295	0.000580831	H1f2	EC
2.43977e-08	-0.316195	0.364	0.431	0.000594255	Tspan9	EC
2.46663e-08	-0.450653	0.164	0.215	0.000600798	Dennd6a	EC
2.56371e-08	-0.323151	0.174	0.23	0.000624443	Cpne3	EC
2.60446e-08	0.429021	0.298	0.249	0.000634367	Rrm2b	EC
2.82093e-08	-0.359002	0.193	0.249	0.000687095	Mga	EC
2.8724e-08	0.505216	0.205	0.158	0.000699631	Hspd1	EC
2.89715e-08	-0.341199	0.183	0.238	0.000705659	Stard8	EC
2.91425e-08	-0.314688	0.22	0.28	0.000709824	Fto	EC
3.46508e-08	0.407315	0.406	0.359	0.00084399	Ccnl1	EC
3.47228e-08	-0.464494	0.156	0.207	0.000845744	Znfx1	EC
3.50287e-08	-0.306142	0.316	0.381	0.000853193	Rbms2	EC
3.73125e-08	0.534262	0.201	0.155	0.000908821	Bud31	EC
3.75954e-08	-0.381703	0.194	0.249	0.000915712	Oga	EC
4.13088e-08	0.31423	0.479	0.436	0.00100616	Gas5	EC
4.26521e-08	0.388683	0.421	0.376	0.00103888	Ptges3	EC
4.38115e-08	-0.328707	0.245	0.305	0.00106712	Ephb4	EC
4.53456e-08	-0.453351	0.257	0.31	0.00110448	Gmds	EC
4.59883e-08	0.600286	0.22	0.174	0.00112014	Trmt112	EC
4.65604e-08	-0.322006	0.301	0.36	0.00113407	Tubb2a	EC
4.77069e-08	0.394232	0.346	0.296	0.001162	Hes1	EC
5.01672e-08	-0.400495	0.198	0.254	0.00122192	Bnip3	EC
5.05452e-08	0.35454	0.479	0.434	0.00123113	Mat2a	EC
5.16522e-08	0.459313	0.341	0.292	0.00125809	Lats2	EC
5.35863e-08	-0.355131	0.239	0.297	0.0013052	Med13l	EC
5.67687e-08	-0.339055	0.192	0.246	0.00138271	Faf1	EC
5.96211e-08	0.494965	0.233	0.186	0.00145219	Imp3	EC
6.166e-08	-0.550081	0.248	0.299	0.00150185	Fmnl2	EC
6.21895e-08	0.505176	0.244	0.196	0.00151475	Pcna	EC
6.39132e-08	-0.313107	0.242	0.302	0.00155673	Prkg1	EC
7.1947e-08	0.345844	0.487	0.45	0.00175241	Ywhaz	EC
7.51597e-08	-0.305933	0.177	0.23	0.00183066	Ifih1	EC
7.93088e-08	-0.311169	0.429	0.482	0.00193172	Cox6a1	EC
8.6753e-08	0.379555	0.431	0.388	0.00211304	Selenof	EC
9.46991e-08	-0.38414	0.162	0.212	0.00230659	Stim1	EC
9.85554e-08	-0.390438	0.157	0.208	0.00240051	Ssbp3	EC
9.88203e-08	-0.346178	0.246	0.304	0.00240697	Amotl1	EC
1.02798e-07	-0.324017	0.523	0.558	0.00250384	AW112010	EC
1.0396e-07	0.354561	0.506	0.47	0.00253216	Myct1	EC
1.04923e-07	0.505773	0.25	0.204	0.00255562	Mgat4a	EC
1.05545e-07	-0.304945	0.19	0.245	0.00257077	Cracr2b	EC
1.06261e-07	0.449537	0.339	0.294	0.00258821	Eif3k	EC
1.32364e-07	-0.341452	0.21	0.265	0.00322399	Tns2	EC
1.3367e-07	-0.340675	0.213	0.27	0.0032558	Ncoa3	EC
1.44005e-07	0.446496	0.299	0.252	0.00350754	Nufip2	EC
1.51558e-07	0.571099	0.311	0.268	0.0036915	Polr2a	EC
1.54059e-07	0.400681	0.382	0.339	0.00375241	Rpl36al	EC
1.71504e-07	-0.389356	0.155	0.204	0.00417731	Eml1	EC
1.77323e-07	0.394542	0.459	0.426	0.00431905	Stat3	EC
1.77579e-07	-0.35363	0.167	0.217	0.00432529	Zranb2	EC
1.80933e-07	0.358316	0.376	0.329	0.00440699	Dynlrb1	EC
1.92563e-07	-0.324836	0.302	0.36	0.00469026	Arhgdia	EC
2.08155e-07	-0.46524	0.549	0.596	0.00507003	Rhoj	EC
2.32445e-07	0.493873	0.218	0.173	0.00566166	Pxdc1	EC
2.44248e-07	0.471614	0.286	0.242	0.00594916	Fez2	EC
2.88635e-07	-0.407346	0.154	0.2	0.00703028	Mcu	EC
3.18092e-07	0.511474	0.225	0.181	0.00774776	Hnrnpl	EC
3.30138e-07	-0.311077	0.184	0.233	0.00804118	Cog5	EC
3.39263e-07	-0.335837	0.446	0.502	0.00826343	Maml2	EC
3.39975e-07	0.443128	0.607	0.574	0.00828076	Peak1	EC
3.6999e-07	0.405339	0.344	0.298	0.00901186	Eif2s2	EC
3.81566e-07	0.456323	0.27	0.225	0.00929381	Rab5c	EC
4.09161e-07	0.383569	0.419	0.379	0.00996593	Arpc1b	EC
4.91768e-07	-0.526582	0.261	0.311	0.011978	Man2a1	EC
4.92642e-07	-0.313596	0.191	0.243	0.0119993	Nlk	EC
5.22509e-07	-0.300002	0.173	0.222	0.0127267	Tlk1	EC
5.94124e-07	-0.43085	0.157	0.202	0.0144711	Ppp2r2d	EC
6.61747e-07	-0.312821	0.243	0.299	0.0161182	Lamc1	EC
6.73739e-07	0.346347	0.461	0.424	0.0164103	Ets1	EC
8.1751e-07	0.450852	0.277	0.235	0.0199121	Rnf11	EC
9.47211e-07	0.480392	0.229	0.188	0.0230712	Oaz2	EC
9.50521e-07	0.347608	0.425	0.388	0.0231518	Atp5g2	EC
9.63673e-07	0.452449	0.205	0.162	0.0234722	Spred1	EC
1.00523e-06	-0.321419	0.338	0.392	0.0244844	Cast	EC
1.10741e-06	0.371833	0.353	0.308	0.0269732	1810037I17Rik	EC
1.27984e-06	-0.325764	0.188	0.238	0.0311731	Eps15	EC
1.30127e-06	0.395349	0.347	0.307	0.0316951	Tra2b	EC
1.39663e-06	0.436751	0.269	0.227	0.0340177	Tnfaip1	EC
1.40784e-06	-0.354914	0.158	0.204	0.0342908	Tnrc18	EC
1.44273e-06	0.383844	0.528	0.504	0.0351405	Crim1	EC
1.56095e-06	-0.303755	0.211	0.261	0.0380201	Rbm26	EC
1.78896e-06	0.385206	0.31	0.271	0.0435737	Psmb3	EC
2.01517e-06	-0.351507	0.16	0.205	0.0490835	Tspan14	EC
2.0748e-06	-0.348367	0.247	0.297	0.050536	Mtus1	EC
2.20269e-06	0.370363	0.527	0.507	0.053651	Gimap6	EC
2.32675e-06	-0.405505	0.159	0.202	0.0566726	Ppp3cb	EC
2.33025e-06	0.483934	0.212	0.173	0.0567579	Dll4	EC
2.71966e-06	0.303796	0.427	0.394	0.0662427	Sf3b1	EC
2.75501e-06	0.55333	0.205	0.166	0.0671037	Chordc1	EC
2.85349e-06	-0.301221	0.179	0.225	0.0695023	Dmxl1	EC
2.97474e-06	0.375939	0.283	0.242	0.0724557	Chd4	EC
3.50334e-06	-0.418635	0.179	0.221	0.085331	Zfp407	EC
3.56813e-06	0.420609	0.309	0.271	0.0869089	Sumo1	EC
3.5896e-06	0.335608	0.353	0.309	0.0874318	Psmb1	EC
4.34009e-06	0.441749	0.288	0.251	0.105712	Pltp	EC
4.35115e-06	-0.346918	0.171	0.214	0.105981	H1f0	EC
4.45222e-06	-0.334649	0.175	0.219	0.108443	Mapkap1	EC
5.81519e-06	0.414962	0.265	0.226	0.141641	Rapgef4	EC
6.39277e-06	0.473973	0.252	0.215	0.155709	Hspe1	EC
6.45877e-06	-0.380172	0.22	0.267	0.157316	Schip1	EC
6.74334e-06	0.411545	0.229	0.187	0.164248	Ankrd28	EC
6.79228e-06	0.316203	0.362	0.324	0.16544	H2az1	EC
6.9442e-06	-0.367639	0.189	0.232	0.16914	Zfp644	EC
7.08686e-06	0.437589	0.241	0.203	0.172615	Lpar6	EC
7.67313e-06	0.42301	0.3	0.262	0.186894	Tmed5	EC
7.75517e-06	-0.320344	0.17	0.212	0.188893	Gtdc1	EC
7.95505e-06	-0.301371	0.28	0.329	0.193761	Raph1	EC
8.20234e-06	0.351674	0.377	0.342	0.199784	Pcbp1	EC
9.53256e-06	0.422964	0.259	0.222	0.232185	Tnfrsf1a	EC
9.99262e-06	-0.361529	0.197	0.239	0.24339	Cdk14	EC
1.0035e-05	-0.303821	0.165	0.207	0.244423	Kdm4c	EC
1.01088e-05	-0.353003	0.164	0.205	0.24622	Mob2	EC
1.08489e-05	-0.304395	0.463	0.5	0.264248	Tsc22d1	EC
1.28536e-05	0.448273	0.305	0.274	0.313076	Btf3	EC
1.30967e-05	0.470427	0.323	0.291	0.318997	Sub1	EC
1.35396e-05	0.46042	0.266	0.226	0.329783	Lmna	EC
1.37271e-05	0.440407	0.225	0.187	0.33435	Tsc22d2	EC
1.45244e-05	-0.329645	0.198	0.241	0.353772	Tjp2	EC
1.46572e-05	-0.359617	0.231	0.274	0.357005	Shroom4	EC
1.47147e-05	-0.383721	0.184	0.225	0.358406	Tacc2	EC
1.85421e-05	-0.322625	0.203	0.245	0.45163	Tnpo1	EC
2.015e-05	0.300991	0.76	0.748	0.490793	Eng	EC
2.05952e-05	0.459459	0.224	0.19	0.501637	Cmtm8	EC
2.06772e-05	0.306749	0.384	0.35	0.503634	Gpx1	EC
2.14812e-05	-0.323796	0.171	0.212	0.523217	Dyrk1a	EC
2.26306e-05	-0.394269	0.241	0.284	0.551214	Agmo	EC
2.406e-05	0.332997	0.379	0.347	0.586029	Cyp4b1	EC
2.40685e-05	0.449772	0.233	0.198	0.586237	Cct4	EC
2.67312e-05	0.404312	0.305	0.27	0.651092	Sox7	EC
3.20341e-05	0.305453	0.357	0.321	0.780256	Gna11	EC
3.71235e-05	0.379918	0.278	0.245	0.904217	Yy1	EC
3.81785e-05	0.445327	0.218	0.182	0.929913	Chaserr	EC
5.43944e-05	0.329929	0.295	0.26	1	Pnp	EC
5.86773e-05	0.55141	0.202	0.17	1	BC028528	EC
5.95241e-05	0.394044	0.279	0.245	1	Snu13	EC
7.91843e-05	0.330525	0.259	0.221	1	Zfp207	EC
9.16786e-05	0.310694	0.261	0.229	1	Ssr3	EC
0.000106766	0.410557	0.236	0.204	1	Swap70	EC
0.000116494	0.357491	0.32	0.288	1	Actr3	EC
0.000134352	0.437896	0.232	0.202	1	Eloc	EC
0.000149151	0.383011	0.285	0.252	1	Zfp608	EC
0.000151835	-0.301889	0.173	0.208	1	Dmd	EC
0.000152029	-0.416772	0.173	0.206	1	Mir99ahg	EC
0.000160559	0.332819	0.358	0.328	1	Ndel1	EC
0.000163307	0.3782	0.249	0.219	1	Nus1	EC
0.000174169	0.345814	0.312	0.281	1	Smdt1	EC
0.000174474	0.336064	0.348	0.32	1	Dazap2	EC
0.000190568	0.342407	0.279	0.246	1	Dnajb6	EC
0.000199866	0.351473	0.317	0.288	1	Rassf1	EC
0.00021098	0.37079	0.282	0.253	1	Psmb2	EC
0.000216425	0.306107	0.352	0.324	1	Eif3h	EC
0.000236207	0.306782	0.353	0.324	1	Arhgap18	EC
0.000265333	0.341609	0.243	0.21	1	Tceal9	EC
0.000301137	-0.418704	0.179	0.21	1	Tanc2	EC
0.00031373	0.329802	0.341	0.313	1	Rab1a	EC
0.000333377	0.36701	0.25	0.22	1	Psmd7	EC
0.000363416	0.36559	0.298	0.269	1	Clec14a	EC
0.00037684	0.358987	0.256	0.225	1	Sh3bp5	EC
0.000384247	0.363284	0.246	0.216	1	Rtraf	EC
0.000402776	0.468675	0.2	0.173	1	Mertk	EC
0.000435894	0.363744	0.251	0.225	1	Rps27rt	EC
0.000452659	-0.547929	0.172	0.201	1	Or5m3b	EC
0.000459626	0.411771	0.282	0.254	1	Mapre1	EC
0.000674077	0.319511	0.313	0.288	1	Eif5a	EC
0.000698935	0.415584	0.28	0.254	1	Ccdc12	EC
0.000753819	0.356022	0.228	0.201	1	Ssr4	EC
0.000799979	0.311447	0.325	0.301	1	Elovl5	EC
0.000809656	0.30072	0.273	0.246	1	Swi5	EC
0.000849139	0.32129	0.331	0.306	1	Mrfap1	EC
0.00106907	0.373428	0.23	0.203	1	Drap1	EC
0.00107031	-0.467229	0.398	0.43	1	Abi1	EC
0.00136038	0.352368	0.217	0.19	1	Ranbp1	EC
0.0014674	0.408313	0.211	0.185	1	Dab2	EC
0.00158116	0.336869	0.221	0.193	1	Mob4	EC
0.00165717	0.32423	0.245	0.219	1	Txndc17	EC
0.00166543	-0.328346	0.187	0.217	1	Zfp704	EC
0.00167658	0.318481	0.341	0.319	1	Ost4	EC
0.00176743	0.350455	0.235	0.211	1	Cyba	EC
0.00196631	0.307925	0.307	0.285	1	Smad1	EC
0.00203562	0.383559	0.222	0.198	1	Selenom	EC
0.00226329	0.305476	0.456	0.437	1	Timp4	EC
0.00239224	0.30275	0.444	0.427	1	Rtn4	EC
0.00304481	-0.317507	0.266	0.295	1	St3gal4	EC
0.00321598	0.304078	0.216	0.19	1	Capza1	EC
0.00324593	0.301758	0.303	0.279	1	Sbds	EC
0.00353578	0.304319	0.301	0.28	1	Ifi27	EC
0.00440368	0.367761	0.282	0.264	1	Eif3e	EC
0.00458154	0.303558	0.216	0.192	1	Etfb	EC
0.00480828	-0.447922	0.191	0.213	1	Actn1	EC
0.0065342	-0.386647	0.44	0.458	1	Gab2	EC
0.00676838	0.40655	0.222	0.202	1	U2af1	EC
0.00860112	-0.365411	0.191	0.212	1	Rbms3	EC
0.00955486	0.305772	0.318	0.299	1	Arpc5	EC
0.0114548	0.33113	0.21	0.19	1	Cetn3	EC
0.0127956	0.303305	0.237	0.219	1	Rbm8a	EC
0.0154453	0.315617	0.21	0.191	1	Prag1	EC
0.0164183	0.342602	0.238	0.22	1	Smim10l1	EC
0.026467	0.376601	0.226	0.212	1	Ift20	EC
0.0290378	0.385611	0.211	0.195	1	Phactr4	EC
0.0387036	0.370598	0.217	0.203	1	Sec61g	EC
0.0505116	0.301232	0.273	0.261	1	Eef1d	EC
0.0676524	0.353129	0.223	0.211	1	Sik1	EC
0.0826428	0.342095	0.28	0.271	1	Cdk8	EC
2.33867e-159	1.32392	0.861	0.627	5.69629e-155	Col3a1	FB
1.8495e-129	1.26407	0.789	0.58	4.50483e-125	Lum	FB
5.89805e-129	1.10278	0.785	0.518	1.43659e-124	Mt2	FB
2.67474e-126	-1.11601	0.8	0.92	6.51487e-122	Mast4	FB
4.96572e-124	1.99004	0.58	0.283	1.2095e-119	Serpina3n	FB
1.5407e-115	0.854644	0.941	0.769	3.75268e-111	Fos	FB
2.26121e-113	1.28717	0.693	0.433	5.50762e-109	Id3	FB
3.3005e-112	1.55255	0.605	0.306	8.03902e-108	Cxcl1	FB
3.45051e-112	1.12766	0.79	0.544	8.40441e-108	Zfp36	FB
1.63934e-109	0.715403	0.941	0.855	3.99293e-105	Igfbp7	FB
5.42411e-102	1.02704	0.769	0.539	1.32115e-97	Lgals1	FB
1.67233e-101	0.863776	0.874	0.758	4.07329e-97	Vim	FB
1.80812e-101	3.00443	0.367	0.104	4.40403e-97	Il6	FB
1.04339e-97	0.900568	0.824	0.67	2.54139e-93	Bgn	FB
1.35298e-97	1.23521	0.701	0.457	3.29545e-93	Fosb	FB
9.23697e-96	1.50021	0.609	0.354	2.24985e-91	Atf3	FB
1.33071e-94	1.28312	0.708	0.5	3.24121e-90	Pde4b	FB
1.70419e-94	0.648399	0.867	0.692	4.15089e-90	Mt1	FB
1.00564e-90	0.774666	0.865	0.734	2.44944e-86	Col1a2	FB
3.67838e-89	-0.421895	0.992	0.997	8.95944e-85	mt-Nd2	FB
1.03359e-85	1.01901	0.764	0.63	2.51751e-81	Stat3	FB
1.25746e-85	0.9877	0.752	0.562	3.0628e-81	Klf4	FB
8.50102e-85	-1.12162	0.613	0.77	2.07059e-80	Zbtb16	FB
4.46136e-83	1.55831	0.545	0.31	1.08665e-78	Nr4a1	FB
5.13363e-83	1.10393	0.693	0.483	1.2504e-78	Nfkbiz	FB
3.62437e-81	0.986057	0.728	0.58	8.82787e-77	Ccnl1	FB
2.2694e-80	1.63998	0.495	0.259	5.52759e-76	Gadd45b	FB
1.6095e-79	1.49614	0.549	0.317	3.92026e-75	Pim1	FB
7.58726e-79	1.33044	0.566	0.334	1.84803e-74	Casp4	FB
1.8442e-78	0.773627	0.8	0.627	4.49192e-74	Ubb	FB
6.89906e-75	1.33778	0.567	0.332	1.6804e-70	Id2	FB
6.92628e-74	1.34238	0.559	0.337	1.68703e-69	Ppp1r15a	FB
5.46009e-73	1.28286	0.528	0.303	1.32992e-68	Ripk1	FB
8.6802e-73	1.1009	0.693	0.494	2.11424e-68	C3	FB
3.17305e-70	1.68651	0.391	0.165	7.72859e-66	Ptgs2	FB
5.04186e-70	0.859138	0.747	0.571	1.22804e-65	Zfp36l1	FB
7.5514e-70	1.03095	0.627	0.415	1.83929e-65	Rpl22l1	FB
2.26733e-69	0.673815	0.794	0.646	5.52254e-65	Rpl17	FB
3.22969e-68	0.579328	0.898	0.825	7.86655e-64	Eef1a1	FB
4.78837e-68	1.3482	0.505	0.284	1.1663e-63	Bhlhe40	FB
5.46725e-68	2.03272	0.373	0.16	1.33166e-63	Dnajb1	FB
1.42312e-66	2.17388	0.309	0.11	3.4663e-62	Nup210l	FB
4.03703e-66	0.688287	0.854	0.73	9.833e-62	Hspa5	FB
1.88208e-65	0.758213	0.795	0.654	4.58418e-61	Egr1	FB
2.44282e-64	1.82964	0.297	0.097	5.94997e-60	Ccl7	FB
3.04897e-64	0.635512	0.795	0.641	7.42638e-60	Rpl23a	FB
3.42126e-64	0.703922	0.747	0.573	8.33317e-60	Rpl39	FB
1.04634e-63	1.03828	0.587	0.375	2.54857e-59	Gem	FB
2.65705e-63	0.979387	0.624	0.4	6.47177e-59	Ccn1	FB
1.84833e-62	0.630153	0.785	0.612	4.50199e-58	Rps20	FB
7.03388e-62	0.785719	0.76	0.585	1.71324e-57	Junb	FB
8.56232e-62	0.889011	0.622	0.397	2.08552e-57	Socs3	FB
7.13029e-61	0.816305	0.754	0.589	1.73672e-56	Arf4	FB
1.16441e-58	0.633713	0.807	0.614	2.83616e-54	Jun	FB
1.18918e-58	0.618458	0.791	0.642	2.89648e-54	Rps15a	FB
8.62471e-58	0.63394	0.813	0.692	2.10072e-53	Ptma	FB
3.45308e-57	0.537539	0.852	0.729	8.41066e-53	Rpl13	FB
3.90992e-57	1.09498	0.592	0.42	9.52338e-53	Dnaja1	FB
5.37588e-57	-0.537813	0.999	0.999	1.3094e-52	Malat1	FB
6.20925e-57	0.980074	0.695	0.542	1.51239e-52	Klf2	FB
7.04421e-57	0.645936	0.743	0.596	1.71576e-52	Rpl41	FB
8.54729e-57	0.619209	0.776	0.616	2.08186e-52	Rpl32	FB
9.87707e-57	0.648252	0.743	0.572	2.40576e-52	Rpl4	FB
3.45105e-56	0.500918	0.834	0.665	8.40572e-52	S100a6	FB
4.75109e-56	0.599737	0.798	0.657	1.15722e-51	Rps24	FB
6.47737e-56	0.531975	0.879	0.792	1.57769e-51	B2m	FB
2.47593e-55	1.78596	0.371	0.175	6.03062e-51	Hspa1a	FB
3.15831e-55	0.897607	0.607	0.403	7.69269e-51	Tnfaip6	FB
4.10941e-55	0.959176	0.65	0.47	1.00093e-50	Btg2	FB
5.28446e-55	0.542341	0.81	0.668	1.28714e-50	Rpl18a	FB
6.04724e-55	0.839885	0.697	0.528	1.47293e-50	Ogn	FB
6.20412e-55	1.58642	0.386	0.194	1.51114e-50	Gadd45g	FB
3.29884e-54	0.593412	0.789	0.643	8.03498e-50	Rps12	FB
4.97661e-54	0.547354	0.806	0.659	1.21215e-49	Rps16	FB
6.22802e-54	0.595286	0.782	0.627	1.51696e-49	Rps19	FB
1.06248e-53	1.12349	0.662	0.533	2.58788e-49	Arih1	FB
2.28268e-53	0.848297	0.624	0.428	5.55992e-49	Pnp	FB
4.5458e-53	0.701338	0.817	0.701	1.10722e-48	Ccdc80	FB
4.88582e-53	0.575837	0.792	0.627	1.19004e-48	Rps4x	FB
5.58177e-53	0.552572	0.825	0.688	1.35955e-48	Rplp1	FB
1.90082e-52	1.92577	0.355	0.172	4.62983e-48	Hspa1b	FB
4.21775e-52	0.557253	0.769	0.604	1.02732e-47	Rpl26	FB
4.77492e-52	-1.43273	0.198	0.366	1.16303e-47	Adamts12	FB
1.00144e-51	1.0215	0.68	0.529	2.4392e-47	Jak1	FB
4.31972e-51	1.3837	0.4	0.208	1.05215e-46	Kdm6b	FB
9.59372e-51	0.712373	0.672	0.506	2.33674e-46	Rpl3	FB
1.26629e-50	0.60542	0.784	0.65	3.08429e-46	Plac9	FB
3.56083e-50	-1.20689	0.364	0.525	8.67312e-46	Agap1	FB
1.6532e-49	0.711195	0.739	0.58	4.0267e-45	H3f3b	FB
2.95801e-49	0.692504	0.786	0.655	7.20482e-45	Ubc	FB
5.15908e-49	0.620273	0.727	0.562	1.2566e-44	Rps7	FB
6.30516e-49	0.527965	0.779	0.625	1.53575e-44	Rpl13a	FB
6.79632e-49	-0.968861	0.617	0.727	1.65538e-44	Mecom	FB
2.03238e-48	0.569781	0.751	0.603	4.95026e-44	Rps25	FB
2.0736e-48	0.529912	0.852	0.775	5.05067e-44	Tmsb4x	FB
3.54533e-48	0.568297	0.762	0.604	8.63536e-44	Rpl7	FB
3.83609e-48	0.478638	0.881	0.792	9.34357e-44	Tpt1	FB
4.05361e-48	0.659274	0.72	0.565	9.87339e-44	Selenop	FB
9.22065e-48	0.503637	0.807	0.684	2.24587e-43	Rps14	FB
1.0826e-47	-0.90991	0.457	0.611	2.63688e-43	Fkbp5	FB
1.14774e-47	0.766179	0.677	0.528	2.79556e-43	Ifrd1	FB
1.43964e-47	-0.596395	0.75	0.823	3.50653e-43	Nav1	FB
3.17977e-47	0.563769	0.757	0.618	7.74496e-43	Rpl6	FB
3.24924e-47	-0.957672	0.415	0.577	7.91418e-43	Kcnq1ot1	FB
3.8142e-47	0.570359	0.75	0.601	9.29024e-43	Rpl11	FB
4.95665e-47	1.01992	0.569	0.393	1.20729e-42	Bag3	FB
1.01832e-46	1.06493	0.503	0.317	2.48033e-42	Irf1	FB
1.45005e-46	-0.838679	0.455	0.613	3.53189e-42	Zcchc7	FB
1.53348e-46	1.44601	0.341	0.169	3.7351e-42	Maff	FB
1.98663e-46	0.510824	0.794	0.65	4.83883e-42	Rpl23	FB
2.54646e-46	0.826078	0.638	0.462	6.20241e-42	Zfand5	FB
4.05738e-46	0.534082	0.822	0.697	9.88255e-42	Sparc	FB
1.1523e-45	0.542605	0.752	0.612	2.80665e-41	Rps9	FB
1.24134e-45	1.00323	0.541	0.359	3.02354e-41	Marcks	FB
1.36244e-45	-0.885493	0.424	0.592	3.3185e-41	Mir100hg	FB
2.87274e-45	0.582036	0.741	0.58	6.99714e-41	Rpl27	FB
3.87889e-45	0.903381	0.447	0.256	9.44781e-41	Vcam1	FB
1.6459e-44	0.911476	0.636	0.475	4.00891e-40	Lmna	FB
3.15054e-44	0.658077	0.723	0.586	7.67376e-40	Igfbp4	FB
4.10405e-44	0.656859	0.676	0.509	9.99624e-40	Rpl36a	FB
4.99151e-44	0.925446	0.473	0.286	1.21578e-39	Tiparp	FB
8.01799e-44	0.824461	0.642	0.496	1.95294e-39	Tpm3	FB
2.4028e-43	0.99023	0.496	0.324	5.8525e-39	C1s1	FB
6.02737e-43	0.503504	0.773	0.631	1.46809e-38	Rps27a	FB
8.548e-43	0.618175	0.722	0.575	2.08204e-38	Dpt	FB
1.51071e-42	0.63593	0.663	0.498	3.67962e-38	Rpl29	FB
2.0494e-42	1.35326	0.355	0.19	4.99172e-38	Icam1	FB
1.12607e-41	-0.749243	0.613	0.717	2.74276e-37	Ssh2	FB
1.3357e-41	-0.627906	0.62	0.718	3.25337e-37	mt-Atp8	FB
2.99697e-41	0.982963	0.538	0.381	7.29972e-37	Dnajb4	FB
3.66407e-41	0.480931	0.834	0.735	8.92458e-37	Gnas	FB
1.03914e-40	0.518303	0.765	0.611	2.53103e-36	Rps18	FB
1.06907e-40	0.832708	0.57	0.408	2.60393e-36	Litaf	FB
1.92015e-40	0.572998	0.723	0.551	4.67692e-36	Rpl12	FB
3.67441e-40	0.683498	0.66	0.506	8.94977e-36	Cd302	FB
4.99213e-40	1.06188	0.396	0.226	1.21593e-35	Sbno2	FB
6.40577e-40	0.780213	0.671	0.547	1.56025e-35	Nfkbia	FB
1.49387e-39	0.461634	0.782	0.643	3.63861e-35	Fau	FB
6.79863e-39	0.470406	0.776	0.633	1.65594e-34	Rps5	FB
7.8152e-39	1.36886	0.259	0.111	1.90355e-34	Egr2	FB
7.81879e-39	0.481303	0.764	0.62	1.90442e-34	Rpl19	FB
8.33901e-39	1.02022	0.416	0.252	2.03113e-34	Azin1	FB
1.11584e-38	1.84588	0.2	0.067	2.71786e-34	Tmem176a	FB
1.38811e-38	0.501846	0.745	0.595	3.38102e-34	Rpl24	FB
2.68724e-38	0.529063	0.726	0.582	6.54532e-34	Rpl5	FB
6.63845e-38	0.310534	0.996	0.985	1.61693e-33	Dcn	FB
7.85284e-38	0.517562	0.721	0.569	1.91272e-33	Rpl10a	FB
1.05913e-37	0.547251	0.681	0.538	2.57973e-33	Pcbp2	FB
1.42842e-37	0.497979	0.793	0.651	3.47921e-33	Cebpd	FB
1.83149e-37	0.882756	0.499	0.332	4.46096e-33	Ace	FB
2.06622e-37	0.43754	0.734	0.56	5.03269e-33	Anxa1	FB
2.1344e-37	0.560698	0.709	0.555	5.19877e-33	S100a11	FB
3.71215e-37	1.47631	0.279	0.128	9.04169e-33	Timp1	FB
3.84775e-37	1.20191	0.293	0.14	9.37197e-33	Nr4a3	FB
4.48852e-37	1.56902	0.303	0.158	1.09327e-32	Odc1	FB
5.90033e-37	0.497742	0.732	0.595	1.43714e-32	Rps13	FB
8.67497e-37	0.458848	0.752	0.589	2.11296e-32	Rps28	FB
8.81226e-37	0.506795	0.728	0.566	2.1464e-32	Rpl27a	FB
1.07862e-36	0.702142	0.682	0.531	2.6272e-32	Ly6a	FB
1.34245e-36	1.84404	0.269	0.128	3.26981e-32	Aldh1a2	FB
1.96664e-36	1.09786	0.327	0.171	4.79016e-32	Efemp1	FB
2.03715e-36	-0.520917	0.849	0.904	4.96188e-32	Rbms3	FB
2.39374e-36	1.02852	0.372	0.216	5.83044e-32	Gm2000	FB
2.40612e-36	1.22274	0.291	0.141	5.86059e-32	Tmem176b	FB
2.41876e-36	1.2122	0.313	0.162	5.89138e-32	Srpx	FB
3.06073e-36	0.752265	0.617	0.467	7.45502e-32	Ywhaz	FB
3.33339e-36	-0.610046	0.666	0.749	8.11914e-32	Or5m3b	FB
4.22559e-36	-0.414871	0.914	0.948	1.02923e-31	Zbtb20	FB
4.51752e-36	0.960051	0.468	0.306	1.10033e-31	Rnf19a	FB
6.08908e-36	0.937619	0.422	0.263	1.48312e-31	Ier3	FB
6.52136e-36	0.582546	0.656	0.498	1.58841e-31	Tmsb10	FB
7.42955e-36	0.499043	0.827	0.732	1.80962e-31	Cst3	FB
8.02412e-36	0.834146	0.511	0.354	1.95444e-31	Cpne8	FB
3.10856e-35	1.24452	0.302	0.155	7.57151e-31	Ptger4	FB
4.09106e-35	0.848907	0.534	0.377	9.9646e-31	Btg1	FB
4.45613e-35	0.498232	0.723	0.574	1.08538e-30	Rps3a1	FB
5.40839e-35	1.04452	0.441	0.283	1.31732e-30	Aspn	FB
6.89039e-35	0.720003	0.531	0.371	1.67829e-30	Wsb1	FB
6.96215e-35	0.969156	0.411	0.254	1.69577e-30	Rpl10-ps3	FB
9.18622e-35	0.567302	0.726	0.573	2.23749e-30	Ifitm2	FB
9.4987e-35	0.45441	0.764	0.622	2.3136e-30	Rpl21	FB
1.35797e-34	-0.689653	0.68	0.763	3.30761e-30	Kcnt2	FB
1.39651e-34	0.456785	0.754	0.595	3.40147e-30	Rpl9	FB
1.82838e-34	-1.08528	0.387	0.516	4.45338e-30	4930578G10Rik	FB
2.00486e-34	1.10514	0.375	0.221	4.88324e-30	Sod2	FB
3.33851e-34	-1.34042	0.156	0.282	8.13161e-30	Adap2	FB
6.66121e-34	0.594208	0.697	0.542	1.62247e-29	Pcolce	FB
7.49751e-34	-0.73938	0.426	0.556	1.82617e-29	Setd5	FB
8.63554e-34	0.449127	0.742	0.604	2.10336e-29	Rpl28	FB
1.00472e-33	-0.691705	0.622	0.72	2.4472e-29	Gm56730	FB
1.98082e-33	0.916552	0.433	0.277	4.82468e-29	Txnrd1	FB
2.25072e-33	0.573952	0.654	0.509	5.48209e-29	Gas5	FB
2.31559e-33	1.03837	0.327	0.176	5.64008e-29	Pals1	FB
2.71939e-33	0.631267	0.621	0.468	6.62361e-29	Ier2	FB
4.65905e-33	0.747023	0.533	0.376	1.1348e-28	Mcl1	FB
4.72775e-33	0.644621	0.633	0.507	1.15154e-28	Ddx3x	FB
6.18842e-33	1.39279	0.24	0.109	1.50731e-28	Map3k8	FB
6.71605e-33	0.866336	0.529	0.367	1.63583e-28	G0s2	FB
7.05338e-33	1.05054	0.369	0.216	1.71799e-28	Sertad1	FB
8.14993e-33	0.441755	0.759	0.611	1.98508e-28	Rpl37	FB
1.03921e-32	0.776047	0.478	0.318	2.53119e-28	Zswim6	FB
1.09373e-32	0.928157	0.478	0.328	2.664e-28	Nop58	FB
1.25805e-32	-0.944572	0.488	0.597	3.06423e-28	Eda	FB
1.85176e-32	0.441738	0.746	0.608	4.51032e-28	Rpl14	FB
3.43249e-32	0.505527	0.685	0.523	8.3605e-28	Rpl22	FB
9.01478e-32	0.502884	0.765	0.639	2.19573e-27	Dusp1	FB
9.98854e-32	0.430191	0.749	0.615	2.43291e-27	Rpl31	FB
1.59778e-31	1.18809	0.303	0.163	3.89172e-27	Socs1	FB
1.60882e-31	0.541638	0.684	0.54	3.91861e-27	Serf2	FB
1.7073e-31	-0.632811	0.572	0.662	4.15846e-27	mt-Nd4l	FB
1.7573e-31	0.485053	0.705	0.555	4.28024e-27	Cd63	FB
1.96565e-31	0.363871	0.867	0.753	4.78773e-27	Fth1	FB
2.11998e-31	0.974185	0.341	0.194	5.16364e-27	Mmp23	FB
4.60276e-31	0.516529	0.657	0.507	1.12109e-26	H3f3a	FB
4.74481e-31	0.615299	0.613	0.473	1.15569e-26	Serpinf1	FB
5.17065e-31	0.792201	0.527	0.382	1.25941e-26	Etf1	FB
1.243e-30	0.777025	0.636	0.511	3.02757e-26	Gm47283	FB
1.63212e-30	0.515271	0.694	0.555	3.97536e-26	Rps26	FB
2.0788e-30	-1.02272	0.346	0.468	5.06333e-26	9530026P05Rik	FB
4.21876e-30	0.859282	0.472	0.325	1.02756e-25	Brd2	FB
4.84096e-30	0.999958	0.251	0.12	1.17911e-25	C7	FB
4.92231e-30	-1.3765	0.138	0.253	1.19893e-25	Tnnt2	FB
5.51113e-30	1.04016	0.285	0.151	1.34235e-25	Rnf19b	FB
1.02953e-29	0.376731	0.766	0.621	2.50762e-25	Rps23	FB
1.06316e-29	-0.466149	0.726	0.805	2.58954e-25	Zeb1	FB
1.06427e-29	0.384069	0.836	0.733	2.59225e-25	Itm2b	FB
1.09197e-29	0.925784	0.377	0.238	2.65972e-25	Pros1	FB
1.32366e-29	0.777996	0.437	0.287	3.22405e-25	Coq10b	FB
1.35442e-29	1.01317	0.266	0.131	3.29897e-25	Ccl2	FB
1.78207e-29	1.02752	0.429	0.291	4.34059e-25	Sfrp1	FB
2.42878e-29	-0.532024	0.7	0.776	5.91577e-25	Luc7l2	FB
3.62277e-29	0.671734	0.508	0.362	8.82398e-25	Ecm1	FB
4.01234e-29	0.710049	0.434	0.282	9.77286e-25	2410006H16Rik	FB
4.04475e-29	0.423302	0.695	0.533	9.85179e-25	Rpl30	FB
4.91491e-29	0.431524	0.726	0.575	1.19712e-24	Rpl18	FB
6.63211e-29	0.713946	0.554	0.414	1.61538e-24	Pnrc1	FB
1.41115e-28	0.568644	0.66	0.533	3.43714e-24	Lamp2	FB
1.98302e-28	-1.07329	0.354	0.48	4.83004e-24	Tex14	FB
2.101e-28	0.404628	0.76	0.624	5.11741e-24	Rpl34	FB
2.65748e-28	0.996573	0.318	0.182	6.47284e-24	Pdpn	FB
5.14677e-28	0.913208	0.385	0.246	1.2536e-23	Myc	FB
6.93016e-28	0.364298	0.785	0.658	1.68798e-23	Rps15	FB
7.9234e-28	-0.874744	0.305	0.428	1.9299e-23	Zfp638	FB
9.32476e-28	0.871864	0.369	0.229	2.27123e-23	Fosl2	FB
1.17058e-27	0.422522	0.727	0.58	2.85119e-23	Rplp0	FB
1.56775e-27	1.3618	0.257	0.134	3.81857e-23	Polg2	FB
1.89613e-27	-0.798136	0.35	0.473	4.6184e-23	Npas2	FB
2.44361e-27	0.47811	0.744	0.61	5.9519e-23	Gpm6b	FB
4.37831e-27	0.83988	0.485	0.347	1.06643e-22	Irs2	FB
4.58667e-27	0.668253	0.589	0.449	1.11718e-22	Txn1	FB
5.82991e-27	1.15892	0.285	0.159	1.41999e-22	Sirt1	FB
1.7819e-26	0.586544	0.589	0.454	4.34017e-22	Selenof	FB
2.0291e-26	0.651546	0.577	0.437	4.94227e-22	Sat1	FB
2.8356e-26	0.582268	0.618	0.483	6.90668e-22	Cebpb	FB
3.01474e-26	0.580309	0.584	0.452	7.343e-22	Pfdn5	FB
3.23903e-26	0.376576	0.741	0.592	7.8893e-22	Rpl35a	FB
3.3348e-26	-0.860167	0.437	0.537	8.12258e-22	Ascc3	FB
3.46997e-26	1.22426	0.221	0.109	8.4518e-22	Hmox1	FB
4.43708e-26	0.568751	0.672	0.558	1.08074e-21	Pabpc1	FB
4.91033e-26	0.369934	0.868	0.793	1.19601e-21	Serping1	FB
4.92024e-26	0.941415	0.299	0.171	1.19842e-21	Amotl2	FB
5.21155e-26	0.633737	0.683	0.571	1.26938e-21	Hsp90aa1	FB
7.52267e-26	0.439177	0.681	0.543	1.8323e-21	Rpl36	FB
8.09626e-26	0.342822	0.806	0.701	1.97201e-21	Rpl37a	FB
8.47202e-26	0.678819	0.45	0.307	2.06353e-21	Skil	FB
1.33935e-25	-1.29187	0.127	0.227	3.26224e-21	Tnni3	FB
1.90264e-25	0.523351	0.644	0.504	4.63425e-21	Calm2	FB
2.00711e-25	0.700766	0.533	0.393	4.88871e-21	Phlda1	FB
2.01933e-25	0.448656	0.789	0.686	4.91849e-21	Col1a1	FB
3.06614e-25	0.784458	0.377	0.241	7.46819e-21	Kpna1	FB
3.12436e-25	0.825246	0.419	0.281	7.61001e-21	Svep1	FB
3.44319e-25	0.733781	0.49	0.351	8.38659e-21	Dbi	FB
3.75215e-25	0.724776	0.445	0.299	9.1391e-21	Dennd4a	FB
4.37246e-25	-0.874858	0.418	0.512	1.065e-20	Cox16	FB
5.70893e-25	0.350828	0.767	0.657	1.39052e-20	Ftl1	FB
6.38935e-25	0.544867	0.594	0.466	1.55625e-20	Ctsb	FB
7.14469e-25	0.404675	0.706	0.569	1.74023e-20	Rps10	FB
7.47363e-25	0.459441	0.663	0.53	1.82035e-20	Rps11	FB
9.7204e-25	-1.09076	0.213	0.322	2.3676e-20	Zfp407	FB
1.04533e-24	-0.392517	0.924	0.942	2.54611e-20	Celf2	FB
1.57254e-24	0.531975	0.679	0.561	3.83023e-20	Rtn4	FB
1.83826e-24	1.0367	0.275	0.158	4.47746e-20	Adgb	FB
2.04819e-24	1.2122	0.281	0.163	4.98878e-20	Iigp1	FB
2.17691e-24	0.682624	0.453	0.319	5.3023e-20	C1ra	FB
2.26952e-24	1.10425	0.239	0.125	5.52786e-20	Gm15726	FB
2.53231e-24	1.54053	0.202	0.098	6.16795e-20	Slc39a1	FB
2.54602e-24	0.620868	0.502	0.373	6.20134e-20	Eif3f	FB
3.77876e-24	-0.906999	0.334	0.44	9.20392e-20	Gmds	FB
3.97725e-24	1.02553	0.26	0.142	9.68739e-20	Fbxo30	FB
4.03609e-24	0.551656	0.43	0.289	9.8307e-20	Rnd3	FB
4.07176e-24	-0.724455	0.395	0.505	9.91759e-20	Prpf4b	FB
4.77917e-24	0.489561	0.686	0.569	1.16406e-19	Ube2d3	FB
4.82558e-24	0.569744	0.548	0.406	1.17537e-19	Sfr1	FB
5.09346e-24	0.875651	0.345	0.216	1.24061e-19	Penk	FB
5.26525e-24	0.519649	0.58	0.444	1.28246e-19	Gas1	FB
6.02662e-24	-0.799226	0.36	0.461	1.4679e-19	Arhgef40	FB
6.31042e-24	0.693351	0.538	0.41	1.53703e-19	Sdcbp	FB
6.33524e-24	1.06146	0.223	0.112	1.54307e-19	Steap4	FB
9.24619e-24	-0.753548	0.352	0.463	2.2521e-19	Vti1a	FB
1.53836e-23	0.657275	0.216	0.107	3.74699e-19	Mmp3	FB
1.58909e-23	0.956175	0.287	0.166	3.87056e-19	Nfil3	FB
1.8052e-23	0.604483	0.408	0.271	4.39693e-19	Smad7	FB
2.21967e-23	0.324947	0.819	0.716	5.40645e-19	Rps8	FB
2.22754e-23	0.421592	0.686	0.56	5.42563e-19	Rpl7a	FB
2.31619e-23	0.356239	0.732	0.588	5.64154e-19	Rps3	FB
2.51163e-23	0.548239	0.575	0.441	6.11757e-19	Fxyd1	FB
2.61584e-23	0.393306	0.732	0.605	6.37141e-19	Rps2	FB
2.90128e-23	0.592187	0.65	0.547	7.06664e-19	Gls	FB
3.96589e-23	-1.1258	0.157	0.256	9.65971e-19	Mb	FB
4.26149e-23	-0.752418	0.361	0.472	1.03797e-18	Gbf1	FB
5.33936e-23	0.30851	0.828	0.709	1.30051e-18	Ifitm3	FB
5.65836e-23	-0.701797	0.557	0.634	1.37821e-18	Pid1	FB
6.33855e-23	0.526299	0.67	0.54	1.54388e-18	Emp1	FB
7.31685e-23	0.319404	0.776	0.663	1.78217e-18	Rps29	FB
1.01262e-22	0.563494	0.697	0.628	2.46643e-18	Jmjd1c	FB
1.07022e-22	0.401932	0.711	0.573	2.60672e-18	Dynll1	FB
1.51425e-22	-0.389008	0.785	0.802	3.68825e-18	Htra3	FB
1.56165e-22	-0.666886	0.422	0.527	3.80371e-18	Rbm6	FB
2.07342e-22	0.943351	0.32	0.204	5.05022e-18	Hsph1	FB
2.30158e-22	1.03191	0.284	0.17	5.60597e-18	Ppic	FB
3.40859e-22	0.588083	0.607	0.498	8.30229e-18	Rhoq	FB
3.58917e-22	0.514424	0.527	0.396	8.74214e-18	Oaz1	FB
3.5947e-22	0.604139	0.462	0.331	8.75562e-18	Olfml3	FB
3.8086e-22	0.948455	0.33	0.213	9.2766e-18	Sik1	FB
4.39651e-22	0.541726	0.555	0.421	1.07086e-17	Arpc1b	FB
4.88827e-22	0.655869	0.44	0.306	1.19064e-17	Rlim	FB
6.26754e-22	1.01807	0.265	0.155	1.52658e-17	Ftl1-ps1	FB
6.76097e-22	0.723112	0.431	0.302	1.64677e-17	Sub1	FB
7.42864e-22	-0.467045	0.666	0.737	1.80939e-17	Stag1	FB
8.3261e-22	0.752893	0.549	0.431	2.02799e-17	Klf6	FB
8.59691e-22	1.09791	0.241	0.135	2.09395e-17	Mafk	FB
8.64929e-22	-0.433379	0.832	0.867	2.10671e-17	Lhfp	FB
9.28513e-22	0.631811	0.784	0.683	2.26158e-17	Cp	FB
1.00958e-21	0.389598	0.659	0.512	2.45902e-17	Rpl10	FB
1.19007e-21	-0.469684	0.133	0.235	2.89865e-17	Igfbp5	FB
1.6542e-21	0.354141	0.727	0.584	4.02912e-17	Rps17	FB
1.65551e-21	0.417017	0.669	0.551	4.03232e-17	Laptm4a	FB
1.88128e-21	0.522668	0.542	0.408	4.58224e-17	Aebp1	FB
1.93743e-21	0.504368	0.509	0.382	4.71899e-17	Il1r1	FB
2.35421e-21	0.496837	0.669	0.552	5.73416e-17	Aldh1a1	FB
2.65909e-21	-0.799994	0.313	0.417	6.47674e-17	Rbm26	FB
2.94282e-21	0.399138	0.769	0.68	7.16784e-17	Hspa8	FB
3.04126e-21	-0.615546	0.426	0.524	7.4076e-17	Zfr	FB
3.61102e-21	0.791321	0.343	0.225	8.79536e-17	Zfas1	FB
6.91862e-21	-0.718949	0.319	0.424	1.68517e-16	Xrn1	FB
7.41801e-21	-0.925575	0.22	0.323	1.8068e-16	Thada	FB
7.7554e-21	1.07106	0.204	0.105	1.88898e-16	Lgmn	FB
8.92529e-21	-0.968437	0.304	0.401	2.17393e-16	Ccnd3	FB
9.24681e-21	-1.09079	0.15	0.242	2.25225e-16	Lims2	FB
9.26553e-21	0.336208	0.756	0.633	2.25681e-16	Hsp90b1	FB
1.248e-20	0.631482	0.535	0.406	3.03976e-16	Marchf3	FB
1.36452e-20	0.926448	0.279	0.168	3.32355e-16	Tob1	FB
1.92175e-20	0.437349	0.736	0.638	4.68082e-16	Sparcl1	FB
2.21636e-20	0.593949	0.43	0.311	5.39839e-16	Rrm2b	FB
2.52825e-20	-1.02326	0.213	0.309	6.15806e-16	Dis3l2	FB
2.78622e-20	0.374459	0.715	0.599	6.7864e-16	Jund	FB
3.00912e-20	0.686492	0.51	0.391	7.32932e-16	Pi16	FB
3.27551e-20	0.713256	0.393	0.271	7.97817e-16	Birc3	FB
4.04421e-20	-0.725461	0.291	0.396	9.85049e-16	Col5a3	FB
4.1111e-20	-1.06065	0.121	0.208	1.00134e-15	Pln	FB
4.67448e-20	-0.679665	0.471	0.551	1.13856e-15	Tpm1	FB
5.19738e-20	0.619036	0.316	0.201	1.26593e-15	Sertad2	FB
5.21821e-20	0.890568	0.34	0.229	1.271e-15	Slbp	FB
5.29045e-20	-0.97527	0.166	0.261	1.2886e-15	Elp4	FB
5.81086e-20	0.728966	0.208	0.11	1.41535e-15	Rel	FB
5.86918e-20	0.498525	0.653	0.566	1.42956e-15	Clic4	FB
5.9769e-20	0.533716	0.466	0.342	1.45579e-15	Vkorc1	FB
6.12234e-20	0.574592	0.546	0.426	1.49122e-15	Pcolce2	FB
7.90838e-20	0.368154	0.664	0.535	1.92624e-15	Rarres2	FB
8.44029e-20	0.899823	0.295	0.188	2.0558e-15	Nasp	FB
8.76841e-20	1.0667	0.214	0.117	2.13572e-15	Dusp6	FB
1.00909e-19	0.53197	0.585	0.48	2.45783e-15	Tra2b	FB
1.11217e-19	0.678967	0.369	0.25	2.70891e-15	Nnmt	FB
1.48224e-19	0.333413	0.716	0.594	3.61029e-15	Rpl8	FB
2.1822e-19	-0.69333	0.492	0.566	5.3152e-15	Ptprm	FB
2.35128e-19	-0.530996	0.504	0.58	5.72701e-15	Tcf25	FB
2.4502e-19	0.500859	0.499	0.373	5.96795e-15	Ifnar2	FB
2.86366e-19	-0.653132	0.392	0.485	6.97501e-15	Ogt	FB
3.23484e-19	0.560068	0.47	0.349	7.87909e-15	Hipk3	FB
4.30334e-19	-0.6738	0.355	0.454	1.04817e-14	Atf7	FB
4.88379e-19	0.461849	0.545	0.427	1.18954e-14	Gnai2	FB
4.99257e-19	0.493797	0.528	0.403	1.21604e-14	Tcf21	FB
5.02595e-19	0.656398	0.452	0.336	1.22417e-14	Peli1	FB
5.71303e-19	0.39778	0.669	0.557	1.39152e-14	Timp2	FB
5.79982e-19	0.382082	0.662	0.531	1.41266e-14	Nme2	FB
7.60224e-19	0.574094	0.461	0.34	1.85168e-14	Ssr4	FB
9.09822e-19	0.390507	0.567	0.429	2.21605e-14	Eef1b2	FB
9.23591e-19	-0.585628	0.494	0.574	2.24959e-14	Exoc4	FB
9.32233e-19	0.591829	0.412	0.291	2.27064e-14	Elf2	FB
9.32971e-19	0.695466	0.381	0.263	2.27244e-14	Eloc	FB
1.1363e-18	0.419766	0.672	0.565	2.76769e-14	Myl12a	FB
1.56276e-18	0.414293	0.802	0.724	3.80642e-14	Fstl1	FB
1.66934e-18	-0.528357	0.627	0.688	4.06601e-14	Tenm3	FB
1.76464e-18	0.551218	0.56	0.448	4.29814e-14	Aff4	FB
1.96928e-18	0.448708	0.585	0.453	4.79657e-14	Naca	FB
2.48101e-18	0.594441	0.361	0.245	6.043e-14	Smad1	FB
2.69462e-18	0.560941	0.441	0.328	6.56328e-14	Mapre1	FB
3.68806e-18	0.606184	0.562	0.458	8.98302e-14	Ptpn12	FB
3.7384e-18	-0.656541	0.531	0.595	9.10561e-14	Asap1	FB
4.59889e-18	-0.881715	0.218	0.313	1.12015e-13	Galnt15	FB
4.60693e-18	-0.611449	0.415	0.505	1.12211e-13	Plekha5	FB
5.11412e-18	0.610187	0.369	0.255	1.24565e-13	Sox9	FB
5.56527e-18	-0.665813	0.47	0.55	1.35553e-13	Pard3	FB
5.92478e-18	-0.639643	0.47	0.546	1.4431e-13	Dip2c	FB
6.58776e-18	-0.548363	0.691	0.737	1.60458e-13	Trps1	FB
7.08684e-18	0.381713	0.817	0.752	1.72614e-13	Pam	FB
7.12081e-18	0.944414	0.246	0.147	1.73442e-13	Cxcl14	FB
8.15337e-18	-0.504466	0.538	0.61	1.98592e-13	Dnajc1	FB
1.17869e-17	0.529781	0.531	0.415	2.87094e-13	Sod3	FB
1.22759e-17	-0.553023	0.505	0.586	2.99005e-13	Elmo1	FB
1.38433e-17	0.600948	0.39	0.276	3.37182e-13	Prnp	FB
1.59931e-17	-0.551164	0.477	0.562	3.89545e-13	Pnisr	FB
1.77975e-17	0.509147	0.484	0.366	4.33493e-13	Nenf	FB
2.08262e-17	0.53228	0.456	0.334	5.07263e-13	Adamts1	FB
2.15481e-17	0.644471	0.368	0.256	5.24848e-13	Angptl2	FB
2.92145e-17	-0.997977	0.202	0.29	7.11577e-13	Ddit4	FB
3.33296e-17	0.408494	0.571	0.458	8.11809e-13	Slc38a2	FB
3.35284e-17	0.658406	0.322	0.216	8.16652e-13	Plat	FB
3.41073e-17	-0.845179	0.201	0.293	8.30751e-13	4632427E13Rik	FB
3.54678e-17	0.553634	0.477	0.363	8.6389e-13	Atf4	FB
3.62476e-17	0.671904	0.224	0.131	8.82883e-13	Lbp	FB
4.21925e-17	0.515704	0.374	0.259	1.02768e-12	Spty2d1	FB
4.34968e-17	-0.763202	0.318	0.407	1.05945e-12	Morrbid	FB
4.52893e-17	-0.537732	0.492	0.574	1.10311e-12	Cblb	FB
5.34528e-17	0.529202	0.37	0.255	1.30195e-12	Hnrnpa1	FB
5.72676e-17	0.456248	0.574	0.465	1.39487e-12	Osmr	FB
6.42736e-17	-0.818863	0.291	0.377	1.56551e-12	Apba1	FB
6.43039e-17	0.326419	0.689	0.56	1.56625e-12	Rack1	FB
6.56753e-17	-0.677542	0.418	0.499	1.59965e-12	Myo9a	FB
6.68952e-17	0.529633	0.612	0.516	1.62937e-12	Sntb2	FB
7.02668e-17	0.339489	0.826	0.738	1.71149e-12	Actb	FB
7.79713e-17	0.875645	0.277	0.18	1.89915e-12	Eid1	FB
8.22736e-17	0.573985	0.322	0.213	2.00394e-12	Vgll3	FB
9.5347e-17	0.568417	0.464	0.35	2.32237e-12	Eif5a	FB
9.77311e-17	0.383708	0.692	0.588	2.38044e-12	Hnrnph1	FB
1.00448e-16	-0.409496	0.641	0.696	2.44661e-12	Cped1	FB
1.06e-16	0.366532	0.668	0.579	2.58183e-12	Nfat5	FB
1.09447e-16	0.383567	0.627	0.526	2.6658e-12	Psap	FB
1.11759e-16	-0.451647	0.785	0.817	2.72211e-12	Gab2	FB
1.3109e-16	0.496178	0.461	0.347	3.19295e-12	Herpud1	FB
1.49627e-16	0.303318	0.71	0.58	3.64446e-12	Rplp2	FB
1.69441e-16	-0.769497	0.302	0.389	4.12708e-12	Mga	FB
1.75792e-16	0.37823	0.608	0.507	4.28177e-12	Eif4a2	FB
2.01782e-16	-1.07721	0.126	0.204	4.9148e-12	Armh3	FB
2.03514e-16	0.514518	0.478	0.368	4.95698e-12	Tsc22d2	FB
2.25283e-16	-0.586854	0.53	0.601	5.48721e-12	Prex2	FB
2.30996e-16	0.518567	0.374	0.262	5.62636e-12	Trib1	FB
2.41719e-16	0.729563	0.289	0.189	5.88755e-12	Hmgb2	FB
2.64749e-16	-0.711699	0.266	0.356	6.44848e-12	Zranb2	FB
2.8167e-16	-0.788112	0.386	0.46	6.86063e-12	Gm17167	FB
2.90649e-16	0.683153	0.401	0.298	7.07933e-12	Tmed5	FB
3.15818e-16	-0.501136	0.504	0.584	7.69239e-12	Xdh	FB
3.35479e-16	0.648037	0.31	0.209	8.17125e-12	Hk2	FB
3.46863e-16	0.342835	0.67	0.546	8.44853e-12	Calm1	FB
3.9685e-16	0.536267	0.615	0.501	9.66608e-12	Thsd7a	FB
5.33477e-16	-0.957484	0.182	0.264	1.29939e-11	Thbd	FB
5.65882e-16	0.510485	0.338	0.229	1.37832e-11	Stau1	FB
5.72163e-16	-0.722487	0.246	0.333	1.39362e-11	Ube3c	FB
5.77318e-16	0.751367	0.249	0.154	1.40617e-11	Slc7a6	FB
5.82607e-16	-0.694828	0.387	0.464	1.41906e-11	Snrnp70	FB
6.0512e-16	-0.747777	0.2	0.286	1.47389e-11	Gon4l	FB
6.81925e-16	0.506705	0.271	0.175	1.66096e-11	Frzb	FB
7.19024e-16	0.465056	0.519	0.404	1.75133e-11	Map1lc3b	FB
8.30017e-16	-0.605983	0.384	0.465	2.02167e-11	Msi2	FB
8.93896e-16	-0.603111	0.529	0.598	2.17726e-11	Eln	FB
9.90217e-16	0.35945	0.453	0.334	2.41187e-11	Cmss1	FB
1.01706e-15	-0.760417	0.231	0.319	2.47724e-11	Bcl6	FB
1.2194e-15	-0.772247	0.254	0.339	2.97009e-11	Gm36535	FB
1.30942e-15	0.461594	0.466	0.353	3.18936e-11	Rpl35	FB
1.34606e-15	0.453511	0.454	0.344	3.27859e-11	Tceal9	FB
1.37024e-15	0.458856	0.531	0.423	3.3375e-11	Luzp1	FB
1.38364e-15	0.574392	0.414	0.31	3.37013e-11	1810037I17Rik	FB
1.43601e-15	0.721143	0.284	0.187	3.49768e-11	Crtap	FB
1.59296e-15	-0.807855	0.179	0.261	3.87998e-11	Pibf1	FB
1.81837e-15	0.647871	0.296	0.199	4.42899e-11	Gna13	FB
1.94153e-15	0.464668	0.674	0.588	4.72899e-11	Nfkb1	FB
2.04535e-15	0.347999	0.595	0.471	4.98186e-11	Morf4l2	FB
2.1331e-15	0.482387	0.25	0.156	5.19559e-11	Tcp11l2	FB
2.36209e-15	0.339594	0.674	0.575	5.75335e-11	Ybx1	FB
2.40509e-15	0.422331	0.453	0.339	5.85808e-11	Rnf11	FB
2.44837e-15	0.860484	0.22	0.132	5.96349e-11	Cpeb2	FB
2.75548e-15	0.396506	0.517	0.399	6.71152e-11	Gpx1	FB
2.85842e-15	-0.31593	0.795	0.825	6.96225e-11	Lamc1	FB
2.87226e-15	-0.749552	0.307	0.392	6.99595e-11	Itch	FB
3.00883e-15	0.619497	0.374	0.27	7.3286e-11	Eif1a	FB
3.01073e-15	0.35938	0.658	0.533	7.33324e-11	Prdx1	FB
3.83277e-15	0.433938	0.553	0.439	9.33548e-11	Ppp1cb	FB
3.94952e-15	-0.544384	0.557	0.601	9.61984e-11	Tsc22d3	FB
4.06416e-15	0.35495	0.63	0.508	9.89908e-11	Selenow	FB
4.62444e-15	0.396783	0.539	0.425	1.12638e-10	Spry1	FB
4.67658e-15	0.479045	0.546	0.425	1.13908e-10	Cfl1	FB
4.72502e-15	-0.792297	0.216	0.301	1.15087e-10	Myl2	FB
4.79333e-15	-1.04087	0.138	0.214	1.16751e-10	Mpp7	FB
4.87855e-15	0.686133	0.223	0.134	1.18827e-10	Nt5dc3	FB
5.23602e-15	0.41246	0.498	0.389	1.27534e-10	Samd4	FB
5.36317e-15	0.562332	0.45	0.344	1.30631e-10	Eif3k	FB
5.56746e-15	0.392889	0.544	0.43	1.35607e-10	P4hb	FB
5.63954e-15	0.678553	0.364	0.264	1.37362e-10	Rtraf	FB
6.00719e-15	0.423645	0.515	0.404	1.46317e-10	Rps6	FB
6.52619e-15	0.793891	0.295	0.196	1.58959e-10	Fndc1	FB
6.64472e-15	0.511705	0.206	0.12	1.61846e-10	Hmgcs2	FB
6.95134e-15	-0.381392	0.714	0.747	1.69314e-10	Chd9	FB
7.0908e-15	-0.677385	0.367	0.446	1.72711e-10	Tbc1d5	FB
7.34337e-15	0.403521	0.57	0.45	1.78862e-10	Gabarap	FB
7.45248e-15	0.507969	0.473	0.364	1.8152e-10	Snu13	FB
8.10349e-15	0.48824	0.604	0.498	1.97377e-10	Npm1	FB
9.07015e-15	0.728523	0.266	0.175	2.20922e-10	Arl5b	FB
9.16593e-15	0.623487	0.267	0.174	2.23255e-10	Podn	FB
9.22342e-15	0.433731	0.416	0.304	2.24655e-10	Lmo4	FB
9.34102e-15	0.36354	0.627	0.514	2.27519e-10	Pdia3	FB
9.60595e-15	-0.68484	0.375	0.451	2.33972e-10	ENSMUSG00000121513	FB
9.97645e-15	0.328738	0.236	0.147	2.42996e-10	Fgl2	FB
1.0472e-14	-0.765562	0.281	0.364	2.55066e-10	Cmklr1	FB
1.22731e-14	-0.472233	0.513	0.586	2.98935e-10	Fbxl17	FB
1.23521e-14	-0.826605	0.232	0.313	3.00859e-10	Tasor	FB
1.26185e-14	0.79877	0.234	0.148	3.07348e-10	Pltp	FB
1.33306e-14	0.502994	0.352	0.248	3.24694e-10	Myo1d	FB
1.36312e-14	0.771982	0.329	0.236	3.32014e-10	Apod	FB
1.44944e-14	0.428766	0.499	0.384	3.53039e-10	Sod1	FB
1.4755e-14	0.427474	0.51	0.401	3.59388e-10	Nufip2	FB
1.52901e-14	-0.364603	0.868	0.883	3.72421e-10	Rora	FB
1.55108e-14	-0.776798	0.245	0.329	3.77796e-10	Gigyf2	FB
1.5931e-14	-0.631141	0.481	0.545	3.88032e-10	Gulp1	FB
1.60398e-14	0.870385	0.252	0.164	3.90681e-10	Simc1	FB
1.67035e-14	-0.651414	0.375	0.452	4.06847e-10	Herc2	FB
1.67466e-14	0.71282	0.276	0.183	4.07897e-10	Impdh2	FB
1.70077e-14	0.371619	0.594	0.481	4.14256e-10	Uqcrh	FB
1.73229e-14	0.485922	0.421	0.322	4.21934e-10	Tspan3	FB
2.0413e-14	0.551469	0.454	0.354	4.972e-10	Arid5b	FB
2.32643e-14	-0.941391	0.208	0.287	5.66649e-10	Nt5c2	FB
2.39887e-14	0.576791	0.288	0.194	5.84293e-10	Cxcl12	FB
2.42068e-14	0.412083	0.526	0.407	5.89606e-10	Snrpg	FB
2.51543e-14	0.752743	0.276	0.186	6.12683e-10	Snhg12	FB
2.84039e-14	-0.740566	0.317	0.397	6.91834e-10	Pld1	FB
2.94063e-14	0.656015	0.267	0.175	7.1625e-10	Id1	FB
3.25931e-14	-0.414527	0.622	0.683	7.9387e-10	Mir99ahg	FB
3.54633e-14	0.373042	0.582	0.474	8.6378e-10	Ppib	FB
3.61483e-14	0.723048	0.241	0.155	8.80465e-10	Arf6	FB
3.79086e-14	-0.594673	0.43	0.494	9.2334e-10	Zmiz1	FB
3.82342e-14	0.507841	0.437	0.333	9.31269e-10	H2az1	FB
3.96877e-14	-0.460042	0.619	0.671	9.66673e-10	Pard3b	FB
4.45815e-14	0.441601	0.441	0.341	1.08587e-09	Itm2c	FB
4.49961e-14	0.7592	0.242	0.155	1.09597e-09	Rpl9-ps6	FB
4.54837e-14	0.389884	0.517	0.404	1.10785e-09	Mrfap1	FB
4.87632e-14	0.372513	0.566	0.453	1.18773e-09	Hsd11b1	FB
5.28346e-14	0.491132	0.411	0.306	1.28689e-09	Pcf11	FB
6.3778e-14	-0.530832	0.47	0.542	1.55344e-09	Eps15	FB
6.98522e-14	0.429456	0.496	0.39	1.70139e-09	Npc2	FB
7.42894e-14	0.778049	0.208	0.128	1.80947e-09	Mrpl24	FB
7.54551e-14	0.521572	0.342	0.242	1.83786e-09	Hnrnpll	FB
9.13218e-14	-0.559239	0.486	0.548	2.22433e-09	Fam172a	FB
9.49673e-14	0.314278	0.69	0.604	2.31312e-09	Csnk1a1	FB
9.63968e-14	0.438852	0.412	0.307	2.34794e-09	Hes1	FB
1.08946e-13	-0.826237	0.134	0.206	2.6536e-09	Myh6	FB
1.09646e-13	0.472412	0.421	0.314	2.67065e-09	Cox7a2l	FB
1.14917e-13	-1.17601	0.17	0.241	2.79903e-09	Frmd4b	FB
1.22425e-13	0.388758	0.452	0.347	2.9819e-09	Sgk1	FB
1.29428e-13	0.400902	0.597	0.501	3.15249e-09	Rap1b	FB
1.29968e-13	-0.397293	0.72	0.73	3.16564e-09	Dpep1	FB
1.30032e-13	-0.695335	0.242	0.322	3.1672e-09	Cog5	FB
1.41358e-13	0.604845	0.216	0.134	3.44305e-09	Midn	FB
1.5047e-13	0.311192	0.655	0.533	3.66499e-09	Ppia	FB
1.54468e-13	-0.567209	0.28	0.365	3.76238e-09	Ppp1r12b	FB
1.60622e-13	0.506983	0.354	0.26	3.91228e-09	Pdlim2	FB
1.61159e-13	-0.489944	0.422	0.497	3.92535e-09	Creb3l2	FB
1.88412e-13	0.39412	0.463	0.362	4.58915e-09	Fkbp9	FB
1.93512e-13	0.579238	0.275	0.186	4.71338e-09	Sde2	FB
1.99277e-13	0.752342	0.213	0.132	4.85378e-09	Irgm1	FB
2.1276e-13	-0.889787	0.161	0.235	5.18219e-09	Ppm1d	FB
2.24032e-13	0.72359	0.216	0.133	5.45675e-09	Baz1a	FB
2.3856e-13	-0.756172	0.228	0.304	5.81062e-09	Ndrg2	FB
2.40785e-13	0.936871	0.219	0.141	5.86481e-09	Gm37401	FB
2.68811e-13	-0.608623	0.297	0.38	6.54744e-09	Smad3	FB
2.73504e-13	-0.815785	0.183	0.258	6.66174e-09	Ralgapb	FB
2.88241e-13	0.478598	0.479	0.376	7.0207e-09	Ldha	FB
3.24413e-13	0.713282	0.295	0.207	7.90174e-09	Mapk9	FB
3.29544e-13	-0.516885	0.496	0.556	8.0267e-09	Ttc28	FB
3.84408e-13	0.37471	0.419	0.313	9.36303e-09	Nup98	FB
3.87451e-13	-0.628211	0.346	0.418	9.43714e-09	Arntl	FB
4.10295e-13	-0.77229	0.222	0.3	9.99357e-09	Phf14	FB
4.61035e-13	-0.631743	0.38	0.453	1.12294e-08	Pde3a	FB
5.07362e-13	0.880128	0.2	0.123	1.23578e-08	Snai1	FB
5.46333e-13	-0.602284	0.339	0.412	1.3307e-08	Akap9	FB
5.48928e-13	0.406099	0.271	0.184	1.33702e-08	Serpine1	FB
5.63481e-13	0.628783	0.31	0.217	1.37247e-08	Tgfb2	FB
5.75552e-13	0.541205	0.393	0.298	1.40187e-08	Snhg8	FB
6.1069e-13	0.770278	0.238	0.156	1.48746e-08	Tspan4	FB
6.93719e-13	0.626416	0.258	0.172	1.68969e-08	Rab5a	FB
7.30156e-13	-0.38293	0.624	0.676	1.77844e-08	Tcf12	FB
7.375e-13	0.766739	0.237	0.155	1.79633e-08	Topors	FB
7.76652e-13	0.367318	0.578	0.478	1.89169e-08	Ski	FB
7.83632e-13	0.335804	0.604	0.496	1.90869e-08	Itgb1	FB
8.03503e-13	0.42429	0.69	0.596	1.95709e-08	Apoe	FB
8.04377e-13	0.396584	0.377	0.279	1.95922e-08	Gas6	FB
8.17149e-13	0.679995	0.263	0.18	1.99033e-08	Enpp3	FB
8.19191e-13	0.310823	0.615	0.522	1.9953e-08	Clk1	FB
8.24658e-13	-0.568538	0.493	0.54	2.00862e-08	Klf13	FB
8.31049e-13	0.729687	0.202	0.123	2.02419e-08	C4b	FB
8.38329e-13	-0.438292	0.579	0.63	2.04192e-08	Rbm25	FB
8.86171e-13	-0.934939	0.144	0.213	2.15845e-08	Clip2	FB
8.92176e-13	0.372161	0.602	0.504	2.17307e-08	Srsf7	FB
9.10801e-13	0.381906	0.35	0.248	2.21844e-08	Ptgfrn	FB
9.17597e-13	0.531758	0.265	0.18	2.23499e-08	Sumo3	FB
9.49648e-13	0.496813	0.402	0.308	2.31306e-08	Fcgrt	FB
9.8798e-13	0.523798	0.286	0.196	2.40642e-08	Pdcd4	FB
1.26157e-12	-0.832978	0.159	0.23	3.07281e-08	Rab11fip2	FB
1.34409e-12	-0.755857	0.289	0.361	3.2738e-08	Sp100	FB
1.34476e-12	0.531568	0.332	0.241	3.27543e-08	Ergic3	FB
1.38563e-12	0.463518	0.353	0.26	3.37497e-08	Hnrnpa0	FB
1.51946e-12	-0.78848	0.289	0.36	3.70094e-08	Atp8b1	FB
1.62878e-12	-0.446745	0.615	0.641	3.96721e-08	Axl	FB
1.69396e-12	-0.724975	0.295	0.369	4.12597e-08	Fam193a	FB
1.71962e-12	-0.721054	0.243	0.319	4.18848e-08	Epn2	FB
1.7371e-12	0.374793	0.496	0.4	4.23104e-08	Ssr3	FB
1.74623e-12	-0.342393	0.793	0.822	4.25328e-08	Dlc1	FB
1.75779e-12	0.634154	0.232	0.15	4.28144e-08	Ubald2	FB
1.84972e-12	0.517705	0.362	0.268	4.50536e-08	Cstb	FB
1.88379e-12	-0.900649	0.161	0.23	4.58835e-08	Micu3	FB
2.00631e-12	-0.922308	0.146	0.214	4.88677e-08	Chn1	FB
2.12255e-12	-0.572551	0.492	0.552	5.16989e-08	Psd3	FB
2.20705e-12	-0.678881	0.342	0.41	5.37572e-08	Slco3a1	FB
2.29279e-12	0.37792	0.566	0.467	5.58456e-08	Ube2b	FB
2.41523e-12	-0.624465	0.36	0.426	5.88279e-08	Ablim1	FB
2.50448e-12	-0.496515	0.335	0.413	6.10017e-08	Gpatch8	FB
2.62643e-12	-0.809658	0.186	0.257	6.3972e-08	Senp7	FB
2.80119e-12	-0.693859	0.305	0.376	6.82285e-08	Pcm1	FB
3.03021e-12	0.337341	0.588	0.488	7.38067e-08	Ppp1r2	FB
3.04085e-12	-0.698888	0.345	0.416	7.4066e-08	Ambra1	FB
3.04798e-12	-0.681784	0.408	0.467	7.42396e-08	Dock1	FB
3.13478e-12	0.422368	0.284	0.196	7.63539e-08	Ltbp3	FB
3.28837e-12	0.566119	0.274	0.19	8.00948e-08	Capg	FB
3.32807e-12	0.430407	0.485	0.382	8.10618e-08	Ndufa6	FB
3.51263e-12	0.37015	0.541	0.444	8.55572e-08	Nptn	FB
3.75875e-12	-0.749515	0.233	0.305	9.15518e-08	Mill2	FB
3.87623e-12	0.607196	0.27	0.186	9.44134e-08	Mapk6	FB
3.97659e-12	0.406582	0.451	0.345	9.68577e-08	Zfc3h1	FB
4.21702e-12	0.359526	0.555	0.468	1.02714e-07	Tbx20	FB
4.47497e-12	0.397346	0.502	0.404	1.08997e-07	Tm4sf1	FB
4.60386e-12	0.486021	0.552	0.468	1.12136e-07	Bmpr2	FB
4.63658e-12	0.521238	0.282	0.196	1.12933e-07	Mrpl30	FB
4.78847e-12	0.675265	0.261	0.177	1.16633e-07	Mex3c	FB
5.27899e-12	0.623169	0.232	0.156	1.2858e-07	Cdkn2c	FB
5.86835e-12	0.611921	0.343	0.254	1.42935e-07	Rps27rt	FB
5.93443e-12	0.322509	0.581	0.472	1.44545e-07	Gng5	FB
6.33343e-12	0.758863	0.23	0.155	1.54263e-07	Tox4	FB
6.69112e-12	-0.565251	0.217	0.293	1.62976e-07	2610005L07Rik	FB
7.03369e-12	-0.436385	0.473	0.541	1.7132e-07	Arglu1	FB
7.38014e-12	0.366143	0.524	0.421	1.79758e-07	Srsf3	FB
7.76251e-12	0.608967	0.255	0.172	1.89071e-07	Mfap4	FB
8.22507e-12	-0.394217	0.628	0.682	2.00338e-07	Maml2	FB
8.4421e-12	0.781795	0.217	0.141	2.05624e-07	Itih5	FB
9.19587e-12	0.330491	0.483	0.383	2.23984e-07	Rcn3	FB
1.03638e-11	-0.736925	0.233	0.305	2.5243e-07	Zkscan3	FB
1.09981e-11	-0.489361	0.47	0.522	2.67882e-07	Wasf2	FB
1.14686e-11	0.461853	0.483	0.388	2.79341e-07	Dennd2a	FB
1.16535e-11	-0.737686	0.262	0.331	2.83844e-07	Klf12	FB
1.17377e-11	0.340285	0.382	0.284	2.85895e-07	Ptprd	FB
1.29628e-11	-0.623672	0.302	0.372	3.15735e-07	Irf2	FB
1.30866e-11	0.659163	0.241	0.163	3.1875e-07	Trf	FB
1.31285e-11	-0.701277	0.221	0.29	3.19772e-07	Itpr2	FB
1.42106e-11	0.419222	0.377	0.285	3.46127e-07	Rbbp7	FB
1.5069e-11	-0.987366	0.139	0.203	3.67035e-07	Xrcc4	FB
1.56634e-11	0.364912	0.432	0.332	3.81514e-07	F2r	FB
1.66662e-11	-0.648247	0.407	0.473	4.05938e-07	Slc8a1	FB
1.86899e-11	0.334782	0.244	0.161	4.55229e-07	Dpyd	FB
1.93431e-11	-0.773698	0.154	0.219	4.71141e-07	Rnpc3	FB
1.97955e-11	0.376708	0.381	0.285	4.8216e-07	Emilin1	FB
2.19813e-11	0.323418	0.398	0.306	5.35397e-07	Atp6ap2	FB
2.31796e-11	-0.390938	0.815	0.846	5.64587e-07	Ebf1	FB
2.45949e-11	-0.618619	0.23	0.301	5.99058e-07	Ttc14	FB
2.47614e-11	-0.494404	0.454	0.51	6.03113e-07	Tnrc6c	FB
2.48575e-11	0.53569	0.694	0.619	6.05455e-07	Arhgap24	FB
2.62167e-11	0.647468	0.208	0.135	6.3856e-07	Gprc5b	FB
2.73655e-11	0.523206	0.33	0.247	6.66543e-07	Qpct	FB
2.78438e-11	-0.355134	0.584	0.642	6.78191e-07	Diaph2	FB
2.8283e-11	-0.844734	0.235	0.302	6.88888e-07	Stxbp6	FB
2.92471e-11	-0.631491	0.236	0.307	7.12373e-07	Lonp2	FB
2.93848e-11	0.575429	0.289	0.208	7.15726e-07	Rcn1	FB
2.96179e-11	-0.782502	0.165	0.231	7.21404e-07	Eif2b3	FB
3.09503e-11	0.432661	0.439	0.346	7.53855e-07	Ost4	FB
3.29445e-11	-0.93213	0.144	0.207	8.02428e-07	Gabpb2	FB
3.3173e-11	0.483159	0.385	0.296	8.07994e-07	Gstt1	FB
3.53876e-11	-0.822094	0.18	0.246	8.61935e-07	Tasor2	FB
4.18089e-11	0.332161	0.523	0.431	1.01834e-06	Ddx3y	FB
4.93889e-11	0.378911	0.411	0.318	1.20297e-06	Rcn2	FB
5.94533e-11	-0.448666	0.471	0.529	1.44811e-06	Dennd1a	FB
6.26224e-11	-0.535827	0.469	0.525	1.52529e-06	Nckap1	FB
6.49968e-11	0.499925	0.333	0.248	1.58313e-06	Zfp706	FB
6.98655e-11	-0.327824	0.696	0.719	1.70171e-06	Klf9	FB
7.24005e-11	0.407755	0.585	0.513	1.76346e-06	Cd9	FB
7.58078e-11	-0.586648	0.358	0.42	1.84645e-06	Papola	FB
7.58877e-11	0.396223	0.417	0.325	1.8484e-06	Mrpl52	FB
7.77365e-11	0.493808	0.295	0.215	1.89343e-06	Plin2	FB
8.15338e-11	-0.568779	0.367	0.433	1.98592e-06	Mbd5	FB
8.20643e-11	-0.564629	0.387	0.453	1.99884e-06	Mkln1	FB
8.31894e-11	-0.865919	0.22	0.285	2.02625e-06	Taf3	FB
9.32005e-11	0.393729	0.289	0.207	2.27008e-06	Csnk1d	FB
1.08512e-10	0.43243	0.301	0.219	2.64304e-06	Pink1	FB
1.09603e-10	-0.395877	0.461	0.522	2.6696e-06	Birc6	FB
1.1052e-10	-0.609004	0.331	0.397	2.69194e-06	Cyfip1	FB
1.12904e-10	0.41939	0.358	0.271	2.75001e-06	Sav1	FB
1.14028e-10	-0.806109	0.202	0.268	2.77739e-06	Dock9	FB
1.20512e-10	0.500018	0.289	0.208	2.93531e-06	Cpeb4	FB
1.32291e-10	0.319387	0.546	0.448	3.22222e-06	Eif4g2	FB
1.32375e-10	0.3422	0.263	0.183	3.22425e-06	Rybp	FB
1.38044e-10	0.481341	0.321	0.24	3.36234e-06	Hcfc1r1	FB
1.42361e-10	-0.752446	0.174	0.238	3.46748e-06	Phkb	FB
1.46083e-10	0.320813	0.493	0.398	3.55814e-06	Vapa	FB
1.51279e-10	-0.482487	0.476	0.533	3.6847e-06	Nbeal1	FB
1.57561e-10	0.331391	0.207	0.134	3.83771e-06	Rbbp8	FB
1.62388e-10	-0.532841	0.353	0.42	3.95528e-06	Pkd1	FB
1.64985e-10	-0.906601	0.16	0.222	4.01853e-06	Gse1	FB
1.75477e-10	-0.585869	0.369	0.427	4.27409e-06	Smg6	FB
1.82958e-10	0.379448	0.47	0.38	4.45631e-06	Eef1d	FB
1.84597e-10	0.310821	0.613	0.521	4.49623e-06	Srsf2	FB
1.85665e-10	-0.768241	0.238	0.302	4.52224e-06	Tmcc3	FB
2.24442e-10	0.367202	0.43	0.335	5.46673e-06	Cd164	FB
2.30764e-10	0.313372	0.457	0.363	5.62072e-06	Tubb5	FB
2.3114e-10	0.532132	0.554	0.478	5.62987e-06	Akap12	FB
2.52161e-10	0.443052	0.306	0.225	6.14188e-06	Etfb	FB
2.66533e-10	-0.530508	0.507	0.548	6.49193e-06	Gm12394	FB
3.09956e-10	0.345401	0.463	0.37	7.54959e-06	Eif3h	FB
3.13478e-10	0.334696	0.523	0.432	7.63539e-06	Myl12b	FB
3.20667e-10	-0.741927	0.151	0.211	7.81048e-06	Tex2	FB
3.25864e-10	-0.895716	0.199	0.259	7.93706e-06	Dnah7a	FB
3.41492e-10	-0.483126	0.589	0.619	8.31773e-06	Auts2	FB
3.64624e-10	0.572429	0.268	0.193	8.88114e-06	B4galt5	FB
3.64781e-10	0.312128	0.409	0.323	8.88497e-06	Fkbp7	FB
3.68209e-10	0.533954	0.437	0.349	8.96846e-06	Vcl	FB
3.69251e-10	-0.703961	0.186	0.25	8.99386e-06	Ufl1	FB
3.75213e-10	0.439297	0.397	0.313	9.13905e-06	Trmt112	FB
3.8598e-10	-0.50205	0.444	0.491	9.40131e-06	Rasa3	FB
4.16147e-10	0.348995	0.348	0.26	1.01361e-05	Ech1	FB
4.18426e-10	-0.393102	0.531	0.573	1.01916e-05	Kansl1	FB
4.668e-10	-0.694964	0.282	0.344	1.13698e-05	Carmil1	FB
5.02956e-10	0.38752	0.284	0.204	1.22505e-05	Hexa	FB
5.32699e-10	0.485338	0.209	0.138	1.2975e-05	Acox1	FB
5.60427e-10	0.444094	0.401	0.32	1.36503e-05	Btf3	FB
5.74418e-10	0.490107	0.342	0.26	1.39911e-05	Smpdl3a	FB
6.06838e-10	0.609913	0.231	0.162	1.47807e-05	Eva1b	FB
6.35821e-10	0.437946	0.36	0.281	1.54867e-05	Pcna	FB
6.37248e-10	-0.491686	0.288	0.352	1.55215e-05	Scfd1	FB
6.41094e-10	-0.385679	0.599	0.63	1.56151e-05	Cyth3	FB
6.76546e-10	-0.39988	0.551	0.596	1.64786e-05	Usp34	FB
6.88393e-10	0.378883	0.333	0.251	1.67672e-05	Fxyd5	FB
7.06933e-10	-0.757012	0.167	0.228	1.72188e-05	Wdpcp	FB
7.11668e-10	0.407239	0.39	0.305	1.73341e-05	Romo1	FB
8.38129e-10	-0.626411	0.175	0.239	2.04143e-05	Aatf	FB
8.40005e-10	0.490675	0.235	0.163	2.046e-05	B3gnt2	FB
8.79285e-10	-0.521889	0.391	0.443	2.14168e-05	Utrn	FB
8.97241e-10	-0.780799	0.194	0.255	2.18541e-05	Wdr70	FB
9.12052e-10	0.407738	0.436	0.347	2.22149e-05	Nupr1	FB
1.08622e-09	-0.698471	0.143	0.202	2.64571e-05	6820431F20Rik	FB
1.11791e-09	-0.687724	0.191	0.254	2.7229e-05	Ror2	FB
1.27357e-09	0.530271	0.229	0.158	3.10205e-05	Spats2	FB
1.28262e-09	0.42889	0.407	0.321	3.12408e-05	Gxylt2	FB
1.34895e-09	0.59355	0.256	0.185	3.28563e-05	Rabgef1	FB
1.47148e-09	-0.748225	0.186	0.245	3.58409e-05	Zup1	FB
1.47806e-09	-0.598126	0.31	0.372	3.60011e-05	Babam2	FB
1.4966e-09	-0.513191	0.444	0.492	3.64527e-05	Add3	FB
1.53097e-09	0.423893	0.206	0.138	3.72898e-05	P3h3	FB
1.60783e-09	0.383211	0.254	0.181	3.9162e-05	Dram1	FB
1.61079e-09	0.557762	0.22	0.151	3.92341e-05	Abhd2	FB
1.62704e-09	0.315936	0.461	0.378	3.96297e-05	Sumo1	FB
1.7006e-09	-0.769274	0.162	0.222	4.14214e-05	Mysm1	FB
1.76443e-09	0.424041	0.359	0.276	4.29763e-05	Ndufb5	FB
1.77606e-09	0.465956	0.418	0.332	4.32596e-05	Islr	FB
1.87672e-09	0.365942	0.226	0.157	4.57112e-05	Relb	FB
1.87824e-09	0.449007	0.234	0.163	4.57483e-05	Ctsa	FB
1.91563e-09	-0.711445	0.267	0.326	4.6659e-05	Zfp280d	FB
1.9438e-09	-0.575379	0.357	0.41	4.73452e-05	Tek	FB
2.00349e-09	-0.378569	0.65	0.683	4.87989e-05	Fbn1	FB
2.08453e-09	-0.428849	0.416	0.475	5.07729e-05	Nbea	FB
2.09902e-09	0.422116	0.264	0.191	5.11257e-05	Asah1	FB
2.1472e-09	0.406125	0.433	0.343	5.22994e-05	Spcs1	FB
2.14756e-09	-0.326391	0.68	0.714	5.23081e-05	Tgfbr3	FB
2.18281e-09	0.495125	0.334	0.256	5.31666e-05	Tnfaip2	FB
2.2142e-09	-0.539357	0.311	0.374	5.39313e-05	Tns1	FB
2.22993e-09	0.35097	0.387	0.306	5.43143e-05	Atraid	FB
2.28123e-09	-0.521081	0.301	0.364	5.5564e-05	Trip11	FB
2.39036e-09	0.669677	0.203	0.138	5.82221e-05	Ell2	FB
2.43413e-09	-0.530677	0.496	0.539	5.92881e-05	Prkca	FB
2.47246e-09	-0.732713	0.148	0.204	6.02217e-05	Cwc27	FB
2.56341e-09	0.384491	0.269	0.196	6.2437e-05	Chka	FB
2.71729e-09	-0.830347	0.153	0.209	6.61849e-05	Snapc3	FB
2.90821e-09	-0.726413	0.216	0.275	7.08352e-05	Paxbp1	FB
3.00791e-09	0.361835	0.572	0.499	7.32637e-05	Wwtr1	FB
3.12714e-09	-0.604488	0.325	0.383	7.61679e-05	Ktn1	FB
3.26669e-09	-0.591673	0.385	0.436	7.95668e-05	Zfp521	FB
3.42576e-09	-0.448205	0.404	0.464	8.34412e-05	Thoc2	FB
3.58292e-09	-0.841368	0.188	0.245	8.72691e-05	Acaca	FB
3.70691e-09	0.514116	0.245	0.176	9.02892e-05	Dact1	FB
3.78289e-09	0.644061	0.229	0.163	9.214e-05	Ddit3	FB
3.80297e-09	-0.929778	0.153	0.21	9.2629e-05	Cradd	FB
3.84103e-09	-0.622005	0.284	0.343	9.3556e-05	Cd2ap	FB
3.9145e-09	-0.704737	0.219	0.277	9.53456e-05	Xrn2	FB
3.99115e-09	0.38766	0.593	0.52	9.72123e-05	Sptan1	FB
4.20379e-09	-0.625245	0.27	0.329	0.000102392	Pcmtd1	FB
4.24057e-09	-0.738279	0.164	0.222	0.000103288	Gpatch2	FB
4.43531e-09	-0.492106	0.469	0.512	0.000108031	Cnot4	FB
4.45147e-09	-0.639581	0.211	0.269	0.000108425	Clasp1	FB
4.73562e-09	-0.541767	0.339	0.395	0.000115346	Wdfy3	FB
4.80775e-09	-0.671568	0.142	0.2	0.000117102	Tia1	FB
4.84892e-09	-0.689353	0.188	0.247	0.000118105	Rptor	FB
4.91611e-09	0.430889	0.413	0.329	0.000119742	Dek	FB
5.10002e-09	0.354176	0.44	0.35	0.000124221	Ndufa7	FB
5.15123e-09	-0.501106	0.419	0.469	0.000125469	Foxo1	FB
5.24793e-09	-0.790571	0.21	0.267	0.000127824	Mcu	FB
5.38671e-09	-0.502713	0.334	0.393	0.000131204	Csnk2a1	FB
5.51672e-09	-0.805506	0.152	0.208	0.000134371	Invs	FB
5.92112e-09	0.433527	0.216	0.148	0.000144221	Man2a2	FB
5.94571e-09	0.327421	0.333	0.252	0.00014482	Bmp1	FB
5.98992e-09	-0.544927	0.392	0.44	0.000145897	Kmt2c	FB
6.00515e-09	0.503435	0.233	0.165	0.000146267	Ing1	FB
6.05527e-09	0.372917	0.478	0.388	0.000147488	Ube2d2a	FB
6.18391e-09	0.377489	0.634	0.555	0.000150622	Hspb1	FB
6.21201e-09	-0.667676	0.255	0.312	0.000151306	Spidr	FB
6.33449e-09	-0.670146	0.216	0.272	0.000154289	Mdm4	FB
6.71936e-09	0.48139	0.234	0.167	0.000163663	Svbp	FB
6.96385e-09	-0.466517	0.465	0.512	0.000169619	Fcho2	FB
7.87578e-09	0.325041	0.499	0.421	0.00019183	Usp9x	FB
7.94047e-09	-0.504249	0.394	0.447	0.000193406	Exoc6b	FB
7.94066e-09	0.403169	0.253	0.182	0.000193411	Maob	FB
8.11611e-09	0.30386	0.215	0.147	0.000197684	Prkd1	FB
8.12859e-09	-0.667172	0.207	0.266	0.000197988	Palm	FB
8.20139e-09	0.384329	0.257	0.185	0.000199761	Ccl19-ps2	FB
8.30878e-09	-0.599701	0.313	0.37	0.000202377	Wdr33	FB
8.3453e-09	-0.667473	0.21	0.269	0.000203266	Cep350	FB
8.60305e-09	0.331035	0.568	0.482	0.000209544	Rac1	FB
8.89846e-09	-0.531235	0.392	0.444	0.00021674	Herc1	FB
9.04061e-09	-0.470306	0.347	0.407	0.000220202	Nsd1	FB
9.48514e-09	0.505954	0.211	0.146	0.00023103	Cul4b	FB
9.62183e-09	0.613266	0.215	0.152	0.000234359	Gadd45a	FB
9.99477e-09	0.371554	0.357	0.278	0.000243443	Cetn3	FB
1.03747e-08	0.466761	0.358	0.282	0.000252696	Ddost	FB
1.06633e-08	-0.729717	0.232	0.29	0.000259726	Stx8	FB
1.08054e-08	0.32419	0.472	0.391	0.000263188	Frmd6	FB
1.11506e-08	0.580442	0.295	0.225	0.000271596	Slc10a6	FB
1.11815e-08	0.340843	0.349	0.266	0.000272349	Csf1	FB
1.191e-08	-0.664979	0.148	0.204	0.000290093	Stip1	FB
1.23107e-08	-0.407107	0.346	0.408	0.000299851	Rbm5	FB
1.23899e-08	-0.518046	0.424	0.475	0.000301782	Abca8b	FB
1.25672e-08	-0.72775	0.214	0.27	0.0003061	Tanc2	FB
1.36875e-08	0.300717	0.538	0.441	0.000333386	Atp5j	FB
1.46338e-08	-0.55619	0.438	0.486	0.000356436	Tnrc6b	FB
1.50094e-08	0.372362	0.311	0.234	0.000365585	Snhg18	FB
1.5721e-08	-0.783609	0.24	0.296	0.000382917	Snx24	FB
1.5839e-08	-0.550906	0.205	0.266	0.00038579	Cwf19l2	FB
1.59117e-08	-0.771428	0.16	0.214	0.000387562	Mrtfb	FB
1.62837e-08	0.373591	0.366	0.29	0.000396623	Nop53	FB
1.73801e-08	0.57253	0.228	0.163	0.000423328	Lysmd3	FB
1.744e-08	-0.360763	0.531	0.571	0.000424787	Eif4g3	FB
1.75054e-08	-0.479368	0.396	0.447	0.000426378	Rbfox2	FB
1.75385e-08	-0.451362	0.406	0.462	0.000427186	Phf20l1	FB
1.79108e-08	0.351099	0.213	0.148	0.000436254	Ppard	FB
1.79202e-08	0.354461	0.257	0.186	0.000436483	Slc4a4	FB
1.85658e-08	-0.419932	0.635	0.666	0.000452206	Ebf2	FB
1.87739e-08	-0.36916	0.521	0.562	0.000457276	Mtdh	FB
1.94548e-08	0.359525	0.396	0.316	0.00047386	Skp1	FB
2.05884e-08	-0.456709	0.3	0.36	0.000501471	Dennd1b	FB
2.07898e-08	-0.330792	0.563	0.602	0.000506377	Nipbl	FB
2.12351e-08	-0.563239	0.2	0.259	0.000517222	Phc3	FB
2.17693e-08	-0.44616	0.435	0.482	0.000530234	Ust	FB
2.1958e-08	-0.479496	0.481	0.518	0.00053483	Rere	FB
2.22793e-08	0.320232	0.44	0.353	0.000542658	Ccni	FB
2.50287e-08	0.533909	0.235	0.171	0.000609625	Nr2f2	FB
2.50599e-08	0.396521	0.332	0.258	0.000610384	Bzw1	FB
2.59774e-08	0.321006	0.547	0.466	0.00063273	Kpna4	FB
2.68153e-08	0.539622	0.27	0.204	0.00065314	Prdx4	FB
3.07562e-08	-0.591986	0.174	0.232	0.00074913	Clpp	FB
3.2243e-08	0.367747	0.494	0.424	0.000785343	Elf1	FB
3.44591e-08	-0.729056	0.212	0.264	0.00083932	AW554918	FB
3.52435e-08	-0.966505	0.184	0.235	0.000858427	Anapc16	FB
3.5246e-08	-0.30683	0.651	0.678	0.000858487	Tnxb	FB
3.6668e-08	-0.476741	0.528	0.565	0.000893123	Itpr1	FB
3.81306e-08	-0.834163	0.177	0.229	0.000928748	Rngtt	FB
4.3237e-08	-0.477963	0.405	0.455	0.00105312	Ralgapa1	FB
4.32887e-08	-0.739399	0.154	0.207	0.00105438	Uggt2	FB
4.51919e-08	-0.542731	0.316	0.373	0.00110074	Krit1	FB
4.5271e-08	0.589849	0.205	0.146	0.00110267	Ier5l	FB
4.70252e-08	0.340455	0.433	0.355	0.00114539	Tpst1	FB
5.00654e-08	-0.533254	0.258	0.314	0.00121944	Resf1	FB
5.01449e-08	-0.553287	0.267	0.324	0.00122138	Atp6v0b	FB
5.20576e-08	-0.45357	0.407	0.454	0.00126797	Dlg1	FB
5.29761e-08	-0.435638	0.431	0.481	0.00129034	N4bp2l2	FB
6.07268e-08	-0.412375	0.64	0.643	0.00147912	Pmepa1	FB
6.09656e-08	-0.693982	0.248	0.299	0.00148494	Oxct1	FB
6.6303e-08	0.384236	0.315	0.243	0.00161494	Tnfsf12	FB
7.42451e-08	0.31717	0.395	0.319	0.00180839	Pebp1	FB
7.54146e-08	-0.384162	0.535	0.575	0.00183687	Ash1l	FB
7.87086e-08	0.614108	0.219	0.159	0.00191711	Spry2	FB
8.0019e-08	0.310943	0.362	0.289	0.00194902	Snrpf	FB
8.10384e-08	-0.720602	0.216	0.27	0.00197385	Kansl1l	FB
8.21843e-08	-0.563336	0.427	0.469	0.00200176	Fmnl2	FB
8.21917e-08	0.345505	0.341	0.267	0.00200194	Gng10	FB
8.41909e-08	0.369809	0.32	0.248	0.00205064	Tceal8	FB
8.84481e-08	-0.468044	0.425	0.47	0.00215433	Ppp2r3a	FB
8.93098e-08	0.452268	0.278	0.21	0.00217532	9530068E07Rik	FB
9.84189e-08	0.359634	0.274	0.209	0.00239719	Snhg1	FB
1.06201e-07	-0.755307	0.213	0.264	0.00258675	Rapgef1	FB
1.08356e-07	-0.726963	0.183	0.234	0.00263923	Akap7	FB
1.10254e-07	0.320374	0.506	0.427	0.00268546	Tmem59	FB
1.14203e-07	-0.7991	0.238	0.289	0.00278164	Tnik	FB
1.14214e-07	-0.519653	0.232	0.287	0.00278192	Ylpm1	FB
1.14918e-07	-0.805361	0.161	0.21	0.00279907	Dennd6a	FB
1.20343e-07	0.586873	0.247	0.188	0.0029312	Snhg5	FB
1.2038e-07	-0.683867	0.152	0.204	0.0029321	Leng8	FB
1.20869e-07	-0.688585	0.192	0.242	0.00294401	Asap2	FB
1.22093e-07	-0.647417	0.196	0.249	0.00297383	Ncor2	FB
1.34732e-07	-0.675286	0.21	0.264	0.00328167	Cdh19	FB
1.36285e-07	0.510089	0.2	0.142	0.0033195	Prkx	FB
1.37041e-07	-0.686608	0.294	0.34	0.00333791	Cdk13	FB
1.37076e-07	-0.38445	0.577	0.605	0.00333876	Pbx1	FB
1.40559e-07	-0.478957	0.289	0.344	0.00342359	Ksr1	FB
1.43158e-07	-0.564052	0.261	0.315	0.00348689	Cuedc1	FB
1.44695e-07	-0.550109	0.369	0.412	0.00352434	Prkce	FB
1.47619e-07	-0.320792	0.589	0.617	0.00359556	Atrx	FB
1.5062e-07	0.412701	0.356	0.285	0.00366864	Polr1d	FB
1.52673e-07	-0.499964	0.202	0.256	0.00371865	Map2k5	FB
1.59077e-07	-0.530537	0.35	0.396	0.00387465	Stk3	FB
1.5924e-07	0.569639	0.235	0.176	0.0038786	Foxc1	FB
1.64412e-07	0.530601	0.251	0.191	0.00400458	Gstm5	FB
1.72511e-07	0.302362	0.463	0.379	0.00420186	Akr1a1	FB
1.77183e-07	-0.535665	0.319	0.369	0.00431565	Faf1	FB
1.77269e-07	-0.389175	0.488	0.529	0.00431773	Akt3	FB
1.80418e-07	-0.575271	0.271	0.321	0.00439445	Heyl	FB
1.81351e-07	-0.588813	0.166	0.218	0.00441716	Lars	FB
1.85738e-07	-0.575441	0.317	0.368	0.00452402	Gnao1	FB
1.91603e-07	-0.496554	0.287	0.342	0.00466688	Cux1	FB
1.95147e-07	-0.607972	0.153	0.202	0.0047532	Dhrs3	FB
1.96074e-07	-0.744305	0.163	0.213	0.00477578	Zfp385a	FB
1.96359e-07	0.392596	0.362	0.291	0.00478271	Srp9	FB
2.09347e-07	-0.694864	0.224	0.275	0.00509907	Xpo7	FB
2.09793e-07	-0.390441	0.445	0.489	0.00510993	Sh3d19	FB
2.15479e-07	-0.470346	0.414	0.458	0.00524843	Fto	FB
2.19275e-07	-0.765728	0.171	0.22	0.00534088	Btrc	FB
2.20522e-07	0.524686	0.22	0.16	0.00537124	Ndufa4l2	FB
2.23337e-07	-0.337605	0.704	0.711	0.00543983	Plxdc2	FB
2.25378e-07	-0.537502	0.438	0.478	0.00548953	Tshz2	FB
2.52938e-07	-0.54744	0.242	0.296	0.00616081	Inmt	FB
2.54571e-07	-0.628981	0.268	0.317	0.00620059	Afdn	FB
2.54588e-07	-0.631857	0.206	0.257	0.00620101	Rfx3	FB
2.55528e-07	0.33239	0.43	0.355	0.0062239	Tgoln1	FB
2.82207e-07	-0.353238	0.453	0.497	0.00687372	Psme4	FB
2.82787e-07	-0.806668	0.175	0.225	0.00688783	Cstpp1	FB
2.91976e-07	-0.410276	0.519	0.548	0.00711167	Arhgap6	FB
2.94609e-07	-0.665152	0.17	0.222	0.00717579	Zbtb7c	FB
3.0434e-07	-0.687756	0.243	0.29	0.00741281	Mical2	FB
3.18218e-07	0.313767	0.256	0.193	0.00775085	Fuca1	FB
3.22099e-07	-0.538859	0.349	0.39	0.00784536	Snd1	FB
3.45678e-07	-0.73114	0.214	0.262	0.00841967	Taf15	FB
3.47167e-07	-0.523973	0.294	0.345	0.00845594	Dmxl1	FB
3.48807e-07	0.371462	0.328	0.258	0.00849588	Senp2	FB
3.49618e-07	-0.45257	0.428	0.479	0.00851564	Rabgap1l	FB
3.51955e-07	-0.533613	0.159	0.209	0.00857257	Wbp1l	FB
3.64377e-07	-0.644814	0.253	0.301	0.00887513	Cspp1	FB
4.13252e-07	0.408759	0.265	0.202	0.0100656	Dhx9	FB
4.14794e-07	-0.500695	0.266	0.316	0.0101031	Cd36	FB
4.25868e-07	-0.655691	0.177	0.226	0.0103729	Dicer1	FB
4.36887e-07	0.359936	0.273	0.211	0.0106413	Rbm7	FB
4.44235e-07	-0.557643	0.258	0.31	0.0108202	Sema5a	FB
4.46335e-07	0.304154	0.393	0.316	0.0108714	Rassf1	FB
4.56314e-07	-0.62839	0.199	0.248	0.0111144	Zfp809	FB
5.15301e-07	-0.528692	0.273	0.321	0.0125512	2210408F21Rik	FB
5.18789e-07	0.327052	0.544	0.469	0.0126361	Lima1	FB
5.38263e-07	-0.4922	0.389	0.431	0.0131105	Itsn2	FB
5.38322e-07	0.31383	0.423	0.343	0.0131119	Ifi27	FB
5.49172e-07	0.420334	0.255	0.193	0.0133762	Flot2	FB
5.68447e-07	-0.308465	0.647	0.671	0.0138457	Lpp	FB
5.70463e-07	-0.683495	0.252	0.299	0.0138948	Cep112	FB
5.72082e-07	0.368266	0.227	0.166	0.0139342	Oaz2	FB
5.74604e-07	0.48081	0.221	0.164	0.0139956	Ugcg	FB
5.78317e-07	0.334105	0.275	0.21	0.0140861	Wdr83os	FB
5.81981e-07	-0.605876	0.172	0.223	0.0141753	Abcd3	FB
6.12711e-07	-0.511878	0.235	0.289	0.0149238	Dock11	FB
6.21492e-07	-0.386698	0.487	0.52	0.0151377	Lnpep	FB
6.6451e-07	-0.365689	0.448	0.489	0.0161855	Gsk3b	FB
7.30004e-07	0.394877	0.233	0.176	0.0177807	H6pd	FB
7.35556e-07	0.354695	0.295	0.231	0.0179159	Eny2	FB
7.4245e-07	-0.943444	0.169	0.214	0.0180839	Sorbs1	FB
7.61226e-07	-0.564096	0.169	0.216	0.0185412	Faf2	FB
7.74846e-07	0.444255	0.37	0.301	0.0188729	Polr2a	FB
8.00511e-07	-0.599189	0.317	0.361	0.019498	Rbms2	FB
8.04453e-07	-0.667898	0.207	0.256	0.0195941	Pgf	FB
8.49636e-07	0.427375	0.276	0.215	0.0206946	Pcyt1a	FB
8.5421e-07	-0.54524	0.323	0.368	0.020806	Pdzd2	FB
8.5622e-07	-0.321993	0.206	0.26	0.020855	Rabl6	FB
8.57121e-07	-0.417022	0.413	0.46	0.0208769	Mllt10	FB
8.95724e-07	-0.557355	0.209	0.259	0.0218172	Stk38	FB
9.01533e-07	-0.452353	0.439	0.478	0.0219586	Vav3	FB
9.37246e-07	0.435881	0.336	0.268	0.0228285	Zbtb11	FB
1.00948e-06	-0.802064	0.168	0.214	0.0245878	Ston2	FB
1.07203e-06	-0.397084	0.505	0.535	0.0261115	Pde1a	FB
1.0892e-06	0.501251	0.234	0.181	0.0265297	Cdkn1c	FB
1.10948e-06	-0.370897	0.454	0.494	0.0270236	Acap2	FB
1.1466e-06	-0.534437	0.355	0.399	0.0279278	Plscr4	FB
1.15313e-06	-0.667496	0.163	0.209	0.0280867	mt-Nd6	FB
1.16488e-06	0.334987	0.402	0.327	0.028373	Tmed3	FB
1.18385e-06	-0.470648	0.19	0.24	0.028835	Uba5	FB
1.22113e-06	-0.532046	0.202	0.252	0.0297431	Rnf169	FB
1.25032e-06	-0.598581	0.207	0.254	0.0304541	Araf	FB
1.25696e-06	0.444236	0.279	0.217	0.0306159	Copz2	FB
1.29317e-06	-0.502892	0.372	0.412	0.0314976	Flna	FB
1.29885e-06	-0.606386	0.23	0.277	0.0316362	Ston1	FB
1.33312e-06	-0.656725	0.208	0.256	0.0324707	Immt	FB
1.36246e-06	-0.572921	0.211	0.261	0.0331853	Rgma	FB
1.38213e-06	-0.71169	0.191	0.237	0.0336645	Snx29	FB
1.38763e-06	0.310669	0.293	0.229	0.0337984	Ier5	FB
1.39632e-06	-0.474509	0.47	0.498	0.0340101	Wipf1	FB
1.40159e-06	-0.458805	0.416	0.451	0.0341385	Mprip	FB
1.44972e-06	-0.528639	0.308	0.354	0.0353109	Phlpp1	FB
1.45512e-06	0.482628	0.303	0.241	0.0354424	Magoh	FB
1.45709e-06	-0.732975	0.232	0.276	0.0354905	Xylt1	FB
1.48327e-06	-0.471902	0.225	0.276	0.0361279	Cdc37l1	FB
1.51041e-06	-0.683593	0.173	0.218	0.036789	Pcca	FB
1.53684e-06	0.380179	0.268	0.207	0.0374329	Rab31	FB
1.55728e-06	0.306682	0.296	0.234	0.0379307	Bcap31	FB
1.62259e-06	-0.518219	0.351	0.39	0.0395213	Smchd1	FB
1.68384e-06	-0.753048	0.21	0.255	0.0410132	Sdk1	FB
1.71546e-06	-0.384841	0.544	0.568	0.0417834	Osbpl9	FB
1.75154e-06	-0.538549	0.247	0.295	0.0426623	Apc	FB
1.75581e-06	-0.556688	0.286	0.332	0.0427663	Smyd3	FB
1.77446e-06	0.314507	0.234	0.178	0.0432206	Ccng2	FB
1.78935e-06	0.387259	0.24	0.185	0.0435832	Pnrc2	FB
1.80241e-06	-0.506524	0.275	0.319	0.0439013	Mtmr3	FB
1.81393e-06	-0.434465	0.39	0.428	0.044182	Clock	FB
1.87063e-06	0.377067	0.308	0.244	0.045563	Grn	FB
1.90398e-06	-0.573773	0.169	0.214	0.0463752	Ckap5	FB
1.92471e-06	-0.601692	0.227	0.274	0.0468803	Ddx46	FB
1.93013e-06	-0.463343	0.322	0.367	0.0470122	Ppp3cb	FB
1.93798e-06	0.319102	0.225	0.166	0.0472034	Tent4b	FB
2.03295e-06	-0.669068	0.168	0.213	0.0495166	Rmdn1	FB
2.05467e-06	-0.722257	0.198	0.243	0.0500457	Nr3c2	FB
2.08974e-06	-0.349215	0.499	0.526	0.0508997	Ubxn4	FB
2.09895e-06	-0.533907	0.253	0.301	0.051124	Cdkal1	FB
2.23234e-06	-0.581554	0.192	0.239	0.0543732	Fbxw8	FB
2.38865e-06	-0.514615	0.26	0.306	0.0581804	H2bc4	FB
2.55714e-06	0.494088	0.206	0.155	0.0622844	Bcl10	FB
2.5785e-06	-0.46591	0.357	0.401	0.0628046	Ptpra	FB
2.68554e-06	-0.665252	0.187	0.231	0.0654116	Hmg20a	FB
2.70928e-06	-0.580285	0.299	0.346	0.0659899	Gm36220	FB
2.78472e-06	0.318916	0.262	0.201	0.0678275	Higd2a	FB
2.89533e-06	0.311778	0.358	0.295	0.0705216	Ginm1	FB
2.9291e-06	-0.538119	0.196	0.245	0.071344	Trim35	FB
2.97321e-06	-0.741131	0.174	0.217	0.0724184	Umad1	FB
2.99875e-06	-0.50532	0.332	0.371	0.0730406	Bod1l	FB
3.31303e-06	-0.407822	0.419	0.464	0.0806955	Tmcc1	FB
3.36709e-06	0.352907	0.285	0.224	0.0820122	Psme1	FB
3.47625e-06	-0.591814	0.182	0.226	0.084671	Cept1	FB
3.47741e-06	-0.586924	0.168	0.214	0.0846993	Tbce	FB
3.66161e-06	-0.40736	0.547	0.544	0.0891859	Crip2	FB
3.71393e-06	-0.442965	0.441	0.466	0.0904603	Klf7	FB
3.91805e-06	0.445966	0.372	0.309	0.095432	Btaf1	FB
3.94408e-06	-0.65516	0.204	0.249	0.0960659	Dop1a	FB
4.05595e-06	-0.587828	0.204	0.249	0.0987907	Esf1	FB
4.12531e-06	-0.389852	0.196	0.244	0.10048	Sh3pxd2b	FB
4.32844e-06	0.305834	0.262	0.207	0.105428	Eif4b	FB
4.35015e-06	-0.700871	0.242	0.284	0.105957	Atf7ip	FB
4.35081e-06	-0.626066	0.196	0.24	0.105973	Smc5	FB
4.55382e-06	0.339742	0.275	0.216	0.110917	Pigp	FB
4.71732e-06	-0.51208	0.241	0.289	0.1149	Vps13d	FB
4.86991e-06	-0.399269	0.578	0.593	0.118616	Wnk1	FB
4.94554e-06	-0.511455	0.34	0.382	0.120459	Foxo3	FB
5.00096e-06	-0.48988	0.214	0.262	0.121808	Washc4	FB
5.03847e-06	-0.654927	0.198	0.243	0.122722	Cplane1	FB
5.15074e-06	-0.491281	0.234	0.282	0.125457	Lyst	FB
5.16121e-06	-0.648665	0.278	0.32	0.125712	Cacna1c	FB
5.18791e-06	-0.496566	0.307	0.349	0.126362	Snrk	FB
5.52618e-06	0.321559	0.236	0.18	0.134601	Mapk8	FB
5.56801e-06	-0.418341	0.336	0.38	0.13562	Vps13b	FB
5.64902e-06	-0.44321	0.34	0.381	0.137593	Zfp148	FB
5.96725e-06	0.330828	0.438	0.377	0.145344	Zc3hav1	FB
6.00935e-06	0.371776	0.324	0.262	0.14637	Malsu1	FB
6.01424e-06	0.375978	0.274	0.215	0.146489	Tob2	FB
6.09237e-06	-0.60175	0.232	0.275	0.148392	Nrf1	FB
6.13346e-06	0.308614	0.281	0.222	0.149393	Cldnd1	FB
6.15834e-06	-0.377166	0.477	0.512	0.149999	Gnaq	FB
6.22267e-06	-0.423693	0.181	0.226	0.151565	Asxl2	FB
6.4196e-06	0.370045	0.388	0.325	0.156362	Kdelr2	FB
6.97372e-06	0.425055	0.285	0.23	0.169859	Zwint	FB
6.98362e-06	-0.557669	0.23	0.273	0.1701	D630003M21Rik	FB
7.05427e-06	0.364297	0.241	0.187	0.171821	Emc10	FB
7.09669e-06	-0.428848	0.29	0.336	0.172854	Cop1	FB
7.13888e-06	-0.555537	0.4	0.438	0.173882	Pcdh7	FB
7.16211e-06	0.353945	0.22	0.168	0.174447	Cxcl16	FB
7.24728e-06	-0.519487	0.268	0.31	0.176522	Ubr2	FB
7.30634e-06	-0.505001	0.299	0.344	0.177961	Arhgap32	FB
7.49721e-06	-0.517199	0.272	0.316	0.182609	Sppl3	FB
7.59668e-06	-0.583707	0.323	0.37	0.185032	Itga5	FB
7.74582e-06	-0.524004	0.256	0.299	0.188665	Fam133b	FB
7.75686e-06	-0.653918	0.167	0.208	0.188934	Nbas	FB
7.98709e-06	-0.421961	0.49	0.508	0.194541	Rap1a	FB
8.00248e-06	-0.506498	0.164	0.207	0.194916	Ubr4	FB
8.1755e-06	-0.811288	0.159	0.2	0.199131	Ubac2	FB
8.1931e-06	-0.485887	0.313	0.347	0.199559	Jup	FB
8.21165e-06	-0.394707	0.4	0.438	0.200011	Luc7l3	FB
8.25044e-06	-0.433664	0.167	0.211	0.200956	Ifi35	FB
8.89964e-06	0.33408	0.326	0.264	0.216769	Enc1	FB
8.90897e-06	-0.453518	0.498	0.52	0.216996	Setbp1	FB
8.91965e-06	-0.578568	0.206	0.25	0.217256	Zmynd8	FB
9.17423e-06	-0.511555	0.401	0.435	0.223457	Med13l	FB
9.36372e-06	0.324914	0.269	0.213	0.228072	Mrpl48	FB
9.46631e-06	0.322471	0.246	0.19	0.230571	Dab2	FB
9.51832e-06	0.423388	0.313	0.257	0.231838	Txndc11	FB
1.02319e-05	-0.551553	0.212	0.257	0.249218	Arhgap31	FB
1.02349e-05	0.309115	0.23	0.177	0.249292	Tax1bp3	FB
1.02732e-05	-0.540539	0.168	0.212	0.250224	Nsf	FB
1.05834e-05	-0.645822	0.171	0.213	0.25778	Ttc17	FB
1.06438e-05	-0.329099	0.283	0.331	0.25925	Rbm28	FB
1.0851e-05	0.307351	0.353	0.289	0.264297	Casp12	FB
1.13785e-05	-0.557988	0.167	0.209	0.277146	Zfp445	FB
1.15684e-05	-0.768298	0.164	0.204	0.281772	Nfyc	FB
1.16256e-05	-0.419948	0.41	0.443	0.283165	Septin8	FB
1.17516e-05	0.351781	0.246	0.194	0.286233	Edem1	FB
1.20117e-05	-0.373013	0.453	0.483	0.292569	Tpr	FB
1.25674e-05	-0.50646	0.523	0.541	0.306103	Foxp1	FB
1.37278e-05	-0.484653	0.186	0.228	0.334368	Ddx18	FB
1.42407e-05	-0.586693	0.173	0.215	0.346862	Asb3	FB
1.4593e-05	-0.4509	0.183	0.228	0.355443	Chd8	FB
1.46672e-05	-0.334137	0.457	0.49	0.35725	Phf21a	FB
1.49752e-05	-0.530909	0.388	0.418	0.36475	Tut4	FB
1.51923e-05	-0.469922	0.376	0.412	0.370039	Lrch3	FB
1.57312e-05	-0.63387	0.229	0.268	0.383166	Tlk2	FB
1.65349e-05	0.396103	0.256	0.203	0.402741	Micos13	FB
1.68065e-05	0.304846	0.286	0.228	0.409355	Eif1ax	FB
1.70444e-05	-0.553353	0.276	0.315	0.41515	Scaper	FB
1.73369e-05	-0.406401	0.268	0.314	0.422274	Fam168a	FB
1.73624e-05	0.318859	0.345	0.289	0.422895	Slc3a2	FB
1.92428e-05	0.424791	0.24	0.19	0.468697	Arl8a	FB
1.97244e-05	-0.600694	0.301	0.339	0.480427	Usp25	FB
1.99528e-05	-0.434518	0.318	0.359	0.48599	R3hdm1	FB
2.0326e-05	0.337166	0.245	0.191	0.495081	Mapk1ip1l	FB
2.04306e-05	-0.567966	0.178	0.219	0.497628	Flii	FB
2.05994e-05	-0.764059	0.206	0.245	0.501739	Etnk1	FB
2.12827e-05	0.462366	0.254	0.201	0.518383	Psmd8	FB
2.35409e-05	-0.410808	0.334	0.377	0.573385	Golgb1	FB
2.469e-05	-0.529786	0.348	0.384	0.601375	Meis1	FB
2.56686e-05	-0.3934	0.29	0.333	0.62521	Lcor	FB
2.70513e-05	-0.386111	0.378	0.411	0.658888	Pbrm1	FB
3.03577e-05	-0.610544	0.221	0.261	0.739422	Maml3	FB
3.06899e-05	-0.559787	0.192	0.232	0.747514	Insr	FB
3.19407e-05	-0.432132	0.178	0.219	0.777978	Adgre5	FB
3.19681e-05	0.37099	0.254	0.203	0.778647	Timm13	FB
3.24301e-05	0.318005	0.328	0.272	0.789901	H2az2	FB
3.52741e-05	-0.560011	0.193	0.233	0.859171	Gramd4	FB
3.54092e-05	-0.403754	0.258	0.299	0.862462	Bdp1	FB
3.59563e-05	-0.646135	0.287	0.32	0.875787	Zbtb38	FB
3.59969e-05	-0.586232	0.211	0.252	0.876777	Cyc1	FB
3.60495e-05	-0.54657	0.211	0.251	0.878058	Ssu72	FB
3.66128e-05	-0.417225	0.243	0.285	0.891779	Cul5	FB
3.7384e-05	-0.331654	0.454	0.489	0.910561	Pkn2	FB
3.84528e-05	-0.369856	0.316	0.354	0.936596	Gapvd1	FB
3.8896e-05	-0.632392	0.172	0.209	0.947389	Arhgap12	FB
3.96601e-05	-0.391326	0.32	0.36	0.966001	Ehmt1	FB
3.9996e-05	-0.492117	0.197	0.239	0.974184	Camkk2	FB
4.01593e-05	-0.445941	0.302	0.338	0.978159	Celf1	FB
4.02025e-05	-0.528189	0.191	0.23	0.979212	Usp15	FB
4.11296e-05	-0.539819	0.229	0.268	1	Kat6a	FB
4.17074e-05	-0.35049	0.535	0.554	1	Ube2e2	FB
4.23235e-05	-0.476523	0.164	0.202	1	Tmem135	FB
4.23996e-05	-0.617378	0.196	0.234	1	Hivep3	FB
4.27503e-05	0.31033	0.362	0.301	1	Degs1	FB
4.29232e-05	-0.456733	0.299	0.337	1	Adamts10	FB
4.32299e-05	-0.543666	0.183	0.222	1	Akap10	FB
4.37119e-05	0.333509	0.324	0.268	1	Gpi1	FB
4.44052e-05	-0.562548	0.254	0.292	1	Aak1	FB
4.45906e-05	-0.534536	0.199	0.237	1	Zc2hc1a	FB
4.46083e-05	-0.43086	0.374	0.405	1	Nudcd3	FB
4.55725e-05	-0.507884	0.252	0.291	1	Scaf8	FB
4.62413e-05	-0.446823	0.241	0.281	1	Ino80	FB
4.69029e-05	-0.603527	0.204	0.244	1	Iws1	FB
4.73984e-05	0.310514	0.218	0.17	1	Phf8	FB
4.89668e-05	-0.474729	0.256	0.294	1	Csnk1g1	FB
4.96594e-05	-0.315402	0.409	0.444	1	Ddx17	FB
5.01587e-05	-0.451886	0.204	0.244	1	Wdr1	FB
5.03926e-05	0.544711	0.232	0.188	1	Bud31	FB
5.33324e-05	-0.625903	0.185	0.224	1	Abl2	FB
5.33982e-05	-0.320553	0.332	0.374	1	U2surp	FB
5.39733e-05	0.305279	0.333	0.275	1	Vwa1	FB
5.43933e-05	-0.412254	0.414	0.443	1	Tnpo1	FB
5.53355e-05	-0.621217	0.215	0.253	1	Prdm5	FB
5.59315e-05	-0.626926	0.166	0.203	1	Uggt1	FB
5.64111e-05	-0.439191	0.205	0.244	1	St7l	FB
5.67325e-05	-0.435107	0.262	0.301	1	Tcerg1	FB
5.78124e-05	-0.577147	0.161	0.2	1	Emc2	FB
5.83938e-05	-0.428343	0.256	0.294	1	Lrrc8a	FB
5.88937e-05	-0.431073	0.173	0.213	1	Tsc22d1	FB
6.06177e-05	-0.547729	0.215	0.253	1	Zc3h13	FB
6.11911e-05	-0.538777	0.372	0.4	1	Rsrc1	FB
6.23708e-05	-0.413204	0.45	0.47	1	B3galt1	FB
6.39486e-05	-0.453339	0.365	0.396	1	Trio	FB
6.42019e-05	-0.486479	0.241	0.278	1	Nfx1	FB
6.55353e-05	-0.431331	0.349	0.382	1	Ubap2l	FB
6.61235e-05	-0.367325	0.351	0.386	1	Nisch	FB
6.94758e-05	-0.608024	0.171	0.209	1	Immp2l	FB
7.3503e-05	-0.548751	0.256	0.293	1	Zhx3	FB
7.3707e-05	-0.58524	0.163	0.2	1	Plaa	FB
7.56311e-05	-0.468759	0.187	0.226	1	Senp5	FB
7.68809e-05	-0.488728	0.217	0.256	1	Hdac8	FB
7.72959e-05	-0.319162	0.424	0.448	1	St13	FB
8.0418e-05	0.31011	0.326	0.272	1	Cops9	FB
8.13679e-05	0.377426	0.253	0.205	1	Lamtor2	FB
8.22673e-05	-0.574051	0.197	0.234	1	St7	FB
8.43425e-05	-0.690126	0.19	0.226	1	Cdon	FB
8.85456e-05	-0.320364	0.529	0.542	1	Ar	FB
9.28216e-05	-0.406712	0.184	0.222	1	Ppp1r10	FB
9.36504e-05	-0.437177	0.38	0.411	1	Mcc	FB
9.57274e-05	-0.453646	0.189	0.229	1	Hdac7	FB
9.80328e-05	-0.381246	0.334	0.372	1	Chchd3	FB
0.000105438	-0.323402	0.451	0.474	1	Crtc3	FB
0.000106264	-0.576923	0.217	0.253	1	Usp24	FB
0.000106495	-0.366848	0.352	0.383	1	Eea1	FB
0.000107286	-0.523169	0.193	0.23	1	Nbl1	FB
0.000108984	0.360577	0.492	0.443	1	Rapgef6	FB
0.00011652	-0.372435	0.414	0.434	1	Irf2bp2	FB
0.000117141	0.370439	0.298	0.251	1	H2aj	FB
0.000118163	0.394656	0.207	0.162	1	Ube2f	FB
0.000120532	0.357318	0.266	0.219	1	Alkbh5	FB
0.000120915	-0.519645	0.446	0.468	1	Grk5	FB
0.000123278	-0.383672	0.364	0.398	1	Numb	FB
0.000130001	-0.333578	0.407	0.433	1	Tbrg1	FB
0.000130991	0.44885	0.247	0.203	1	Htra1	FB
0.000132346	-0.42811	0.173	0.211	1	Pcbd2	FB
0.000132413	-0.557829	0.168	0.204	1	Exoc3	FB
0.000135474	-0.387615	0.191	0.229	1	Slc12a6	FB
0.00013558	-0.404035	0.239	0.276	1	Cdc5l	FB
0.000143361	-0.622612	0.2	0.236	1	Sema6a	FB
0.000145859	-0.342087	0.45	0.474	1	Tnrc6a	FB
0.000149071	-0.508323	0.277	0.31	1	Tmbim1	FB
0.000149226	-0.365969	0.295	0.333	1	Fer	FB
0.000152685	-0.592778	0.298	0.327	1	Rgs17	FB
0.000156792	-0.349833	0.559	0.555	1	Lrrc58	FB
0.000158252	-0.432123	0.19	0.227	1	Ctbp1	FB
0.000159765	-0.322778	0.521	0.531	1	Arid1b	FB
0.000163735	-0.545453	0.166	0.201	1	Ddx1	FB
0.000164246	0.308771	0.275	0.226	1	Esd	FB
0.000165077	-0.470647	0.191	0.227	1	Dars	FB
0.000166506	-0.691909	0.192	0.225	1	Sesn1	FB
0.000169001	-0.571855	0.209	0.245	1	Cab39l	FB
0.000175619	-0.368725	0.301	0.337	1	Pds5b	FB
0.000178437	-0.461763	0.307	0.341	1	R3hdm2	FB
0.000181447	-0.592803	0.183	0.217	1	Dync2h1	FB
0.000182059	-0.573339	0.187	0.223	1	Pou2f1	FB
0.000192213	-0.418436	0.303	0.336	1	Rnf216	FB
0.000194232	-0.409419	0.337	0.368	1	Sdha	FB
0.00019525	-0.404253	0.246	0.282	1	Cyp20a1	FB
0.000201297	-0.358837	0.344	0.378	1	Ap3b1	FB
0.000203504	0.401259	0.292	0.242	1	Gpx8	FB
0.000208462	-0.467613	0.26	0.296	1	Sdhb	FB
0.000209516	-0.36572	0.167	0.204	1	Ndufaf4	FB
0.000232631	-0.427784	0.404	0.425	1	Cask	FB
0.000234192	-0.402179	0.265	0.3	1	Golga4	FB
0.000237495	0.335285	0.238	0.195	1	Hdac1	FB
0.000238085	-0.558111	0.241	0.272	1	Smarcc2	FB
0.000245466	-0.423294	0.185	0.22	1	Prkag1	FB
0.000255427	-0.468938	0.246	0.279	1	Gpcpd1	FB
0.000261921	-0.545884	0.178	0.211	1	Akap8l	FB
0.000263286	-0.501767	0.265	0.298	1	Ogdh	FB
0.000267488	-0.38151	0.327	0.359	1	Ccar1	FB
0.000271677	-0.446914	0.222	0.256	1	Akap11	FB
0.000272242	-0.442048	0.202	0.239	1	Mrtfa	FB
0.000276905	-0.604899	0.211	0.243	1	Zfp608	FB
0.000282913	-0.398295	0.439	0.463	1	Mef2a	FB
0.000290281	-0.46613	0.249	0.282	1	Fryl	FB
0.000306016	-0.401475	0.448	0.479	1	Fbxl7	FB
0.000318798	-0.456354	0.176	0.213	1	Dmtf1	FB
0.000318964	-0.573335	0.253	0.285	1	Tial1	FB
0.000325706	-0.418112	0.307	0.334	1	Chd6	FB
0.000327485	-0.308507	0.242	0.28	1	Dhx36	FB
0.000328403	-0.453512	0.345	0.373	1	Kmt2a	FB
0.000332022	0.347108	0.295	0.251	1	Itm2a	FB
0.000334577	-0.304704	0.488	0.503	1	Zfand3	FB
0.000338945	-0.438001	0.264	0.296	1	Nars	FB
0.000340135	-0.392642	0.227	0.261	1	Cd151	FB
0.000343408	-0.436881	0.308	0.337	1	Nrd1	FB
0.000351115	-0.564824	0.282	0.315	1	Mrps28	FB
0.00035805	-0.432896	0.374	0.396	1	Fubp1	FB
0.000368738	0.672965	0.532	0.478	1	Nkain2	FB
0.000386973	-0.438246	0.255	0.287	1	Plcb4	FB
0.00039094	-0.439336	0.29	0.321	1	Ago3	FB
0.000400908	-0.566594	0.233	0.264	1	Pi4ka	FB
0.000413661	-0.508363	0.238	0.27	1	Usp3	FB
0.000416411	-0.458627	0.22	0.254	1	Spata5	FB
0.000416452	-0.448272	0.297	0.326	1	Anxa6	FB
0.000430761	-0.511023	0.308	0.334	1	Slmap	FB
0.00043169	-0.449606	0.177	0.211	1	Yars	FB
0.000460872	-0.565284	0.211	0.243	1	Cep85l	FB
0.000475911	-0.374297	0.407	0.425	1	Spop	FB
0.000481107	-0.520698	0.251	0.28	1	Hip1	FB
0.000489063	-0.486404	0.216	0.251	1	Sp1	FB
0.000499204	-0.354882	0.341	0.37	1	Pan3	FB
0.000504292	-0.473167	0.169	0.202	1	Dguok	FB
0.00050718	-0.333654	0.318	0.349	1	Ndufs4	FB
0.00051015	-0.51627	0.311	0.339	1	Pla2g4a	FB
0.000518056	-0.354591	0.169	0.203	1	Itpkb	FB
0.000527501	-0.417163	0.265	0.297	1	Hmcn2	FB
0.000545446	-0.358468	0.278	0.232	1	Prg4	FB
0.000552775	-0.385009	0.305	0.334	1	Amotl1	FB
0.000568289	-0.318439	0.382	0.404	1	Dync1i2	FB
0.000568476	-0.472078	0.23	0.263	1	Prickle2	FB
0.000569341	-0.338991	0.469	0.484	1	Eif3a	FB
0.000581122	0.326404	0.246	0.204	1	Prelid1	FB
0.000589363	-0.839092	0.174	0.204	1	Synpo2	FB
0.000592705	-0.337375	0.252	0.284	1	Ssr2	FB
0.000606829	-0.46642	0.321	0.347	1	Mia2	FB
0.000611017	-0.3464	0.502	0.525	1	Esyt2	FB
0.000616804	-0.459637	0.26	0.292	1	Zfp292	FB
0.000620872	0.350951	0.3	0.251	1	Ndufb3	FB
0.000624992	-0.441801	0.222	0.255	1	Uty	FB
0.000629325	-0.354573	0.354	0.381	1	Stag2	FB
0.00063171	-0.417695	0.197	0.23	1	Lncppara	FB
0.000635456	-0.547087	0.176	0.208	1	Thap3	FB
0.000664758	-0.430589	0.235	0.268	1	Trappc8	FB
0.000734453	-0.379028	0.252	0.284	1	Rabgap1	FB
0.000760115	-0.473453	0.278	0.308	1	Eri3	FB
0.000781078	-0.495586	0.302	0.332	1	Cbx5	FB
0.000796484	-0.421017	0.397	0.42	1	Arhgap10	FB
0.000844082	-0.315854	0.307	0.336	1	Syne2	FB
0.000845282	-0.54046	0.237	0.269	1	Xiap	FB
0.000908148	-0.547295	0.192	0.224	1	Uqcrc1	FB
0.000927304	0.322869	0.294	0.249	1	Pdcd5	FB
0.000951976	-0.458999	0.193	0.225	1	Phf12	FB
0.000957425	0.361048	0.22	0.18	1	Eif1b	FB
0.000989051	-0.551339	0.174	0.204	1	Ptar1	FB
0.00103363	-0.409334	0.178	0.21	1	Kif13a	FB
0.00106305	-0.417585	0.226	0.257	1	Drg1	FB
0.00111245	-0.348001	0.177	0.21	1	Tgfb1i1	FB
0.00111351	-0.445362	0.192	0.223	1	Rhot1	FB
0.0011186	-0.541691	0.206	0.236	1	Snhg9	FB
0.0011318	-0.417842	0.397	0.408	1	Eif5b	FB
0.00117147	-0.528219	0.226	0.255	1	Rsbn1l	FB
0.00120503	-0.364874	0.303	0.329	1	Hspa9	FB
0.00122016	-0.35667	0.189	0.221	1	Naxd	FB
0.00122502	-0.458536	0.223	0.253	1	Dcaf8	FB
0.001284	0.311571	0.252	0.21	1	Imp3	FB
0.00129345	-0.392666	0.27	0.299	1	Map4k3	FB
0.00129638	-0.490537	0.238	0.266	1	Pnn	FB
0.00130862	-0.579933	0.206	0.234	1	Oasl2	FB
0.00133694	-0.456531	0.369	0.379	1	Selenos	FB
0.0013437	-0.408061	0.206	0.237	1	Magi1	FB
0.00139612	-0.469635	0.264	0.292	1	Vps54	FB
0.0014911	-0.36404	0.217	0.247	1	Zmym4	FB
0.00150069	-0.507421	0.208	0.237	1	Ncoa6	FB
0.00150988	-0.38775	0.17	0.201	1	Brd9	FB
0.00151174	-0.426697	0.248	0.278	1	Ddx39b	FB
0.00151286	-0.419873	0.315	0.339	1	Arid2	FB
0.00152505	-0.441733	0.202	0.231	1	Coro1c	FB
0.00153363	-0.389379	0.211	0.242	1	Ap2a2	FB
0.00156724	-0.429663	0.289	0.312	1	Klc1	FB
0.00160788	-0.445349	0.198	0.227	1	Ankib1	FB
0.00169094	-0.342573	0.286	0.316	1	Ahnak2	FB
0.00172619	-0.308148	0.51	0.52	1	Ankrd17	FB
0.00175482	-0.443579	0.197	0.226	1	Rc3h2	FB
0.00175631	-0.303377	0.519	0.532	1	C1qtnf7	FB
0.00179936	-0.380365	0.312	0.337	1	Atp9b	FB
0.00185482	0.448399	0.347	0.31	1	Filip1	FB
0.0019362	-0.514228	0.23	0.257	1	Upf2	FB
0.00194933	-0.50536	0.202	0.23	1	Myo6	FB
0.00201225	-0.431808	0.18	0.209	1	Tm9sf4	FB
0.00203638	-0.397487	0.291	0.317	1	Psmd1	FB
0.00204954	-0.357863	0.203	0.234	1	Ap3d1	FB
0.00205003	-0.373003	0.226	0.256	1	Cnot2	FB
0.00205933	-0.491544	0.218	0.247	1	Tmem164	FB
0.00206514	-0.300664	0.391	0.414	1	Glg1	FB
0.00206755	0.326833	0.2	0.165	1	Sap30l	FB
0.00206824	-0.475851	0.249	0.276	1	Ino80d	FB
0.00220941	-0.383347	0.262	0.295	1	Prss23	FB
0.0022652	0.305394	0.478	0.437	1	Loxl2	FB
0.0022936	-0.484386	0.243	0.27	1	Trim44	FB
0.00238189	-0.351955	0.307	0.334	1	Phldb1	FB
0.0024245	-0.312749	0.459	0.475	1	Iqgap1	FB
0.00242826	-0.387607	0.352	0.374	1	Cyria	FB
0.00242845	-0.44714	0.231	0.262	1	Taok3	FB
0.00244878	-0.323015	0.28	0.309	1	Stim1	FB
0.0024903	-0.422689	0.184	0.215	1	Tgm2	FB
0.00260643	-0.829743	0.22	0.243	1	Pcsk5	FB
[truncated: 16,892 more rows]

## Sheet: 03各细胞类型治疗组vs模型组all基因
p_val	avg_log2FC	pct.1	pct.2	p_val_adj	gene	cell.types
2.4518e-159	-1.00318	0.931	0.964	5.97185e-155	Fabp4	EC
5.34559e-142	-0.993538	0.73	0.79	1.30203e-137	Hspa8	EC
1.95174e-114	-0.689337	0.833	0.904	4.75386e-110	Cd36	EC
8.87213e-113	-1.4034	0.432	0.606	2.16098e-108	Jund	EC
2.58181e-95	-0.680578	0.826	0.853	6.28852e-91	H2-K1	EC
2.34942e-87	0.729947	0.688	0.433	5.72247e-83	Zbtb16	EC
2.02385e-78	-0.603806	0.916	0.925	4.92949e-74	B2m	EC
1.08646e-77	0.54873	0.85	0.67	2.64628e-73	Emcn	EC
5.29239e-70	-0.871123	0.631	0.689	1.28907e-65	Dynll1	EC
2.90973e-68	-0.619394	0.792	0.814	7.08723e-64	Fau	EC
7.29653e-68	2.00835	0.233	0.074	1.77722e-63	Igfbp5	EC
9.70257e-68	0.750527	0.571	0.348	2.36325e-63	Mcf2l	EC
3.80452e-67	-0.633855	0.8	0.807	9.26668e-63	Hsp90ab1	EC
5.01742e-66	-0.629337	0.791	0.808	1.22209e-61	Rps27	EC
8.19421e-65	-0.483604	0.926	0.922	1.99586e-60	Eef1a1	EC
6.04895e-63	0.718146	0.832	0.656	1.47334e-58	Heg1	EC
3.05763e-62	0.741041	0.552	0.345	7.44746e-58	Tuba1a	EC
8.20769e-60	0.830012	0.476	0.277	1.99915e-55	Tuba1b	EC
4.2291e-58	-0.528845	0.828	0.839	1.03008e-53	Rpl37a	EC
4.29713e-58	-1.81426	0.192	0.353	1.04665e-53	Camk1d	EC
5.36478e-58	-0.784301	0.649	0.694	1.3067e-53	Rps28	EC
7.60901e-55	0.368131	0.885	0.76	1.85333e-50	Eng	EC
2.25631e-54	0.772959	0.49	0.304	5.49569e-50	Hecw2	EC
2.13251e-52	0.475872	0.848	0.741	5.19415e-48	Ptprm	EC
2.31034e-52	-0.66321	0.703	0.732	5.62728e-48	Rpl37	EC
3.41095e-52	-1.02573	0.372	0.5	8.30806e-48	Dnaja1	EC
5.39899e-52	-1.35018	0.215	0.361	1.31503e-47	H2-Q7	EC
6.65639e-52	-0.586301	0.748	0.782	1.6213e-47	Rpl26	EC
1.91874e-50	0.827645	0.387	0.209	4.67348e-46	Palm	EC
3.68661e-50	-0.527424	0.814	0.821	8.97948e-46	Rps29	EC
9.92313e-50	0.459652	0.897	0.794	2.41698e-45	Zbtb20	EC
1.5174e-48	-0.617044	0.725	0.748	3.69594e-44	Rps21	EC
5.89432e-48	-1.39583	0.21	0.352	1.43568e-43	Mt2	EC
1.18436e-47	0.422521	0.819	0.663	2.88475e-43	Crip1	EC
5.42741e-47	0.772818	0.431	0.257	1.32195e-42	Gmds	EC
3.68022e-46	0.694033	0.405	0.231	8.96391e-42	Ceacam1	EC
4.64093e-46	0.549288	0.664	0.477	1.13039e-41	Slc43a3	EC
5.32603e-46	-0.470854	0.818	0.822	1.29726e-41	H2-D1	EC
7.1382e-46	0.830565	0.404	0.236	1.73865e-41	Kcnq1ot1	EC
9.73965e-46	0.71954	0.679	0.512	2.37229e-41	Nfia	EC
3.76001e-45	-1.24207	0.287	0.415	9.15826e-41	Cldn5	EC
1.443e-44	0.563221	0.73	0.591	3.51472e-40	Pkp4	EC
1.57698e-44	-0.319377	0.998	0.999	3.84105e-40	mt-Cytb	EC
2.02831e-44	0.890919	0.306	0.155	4.94036e-40	Eml1	EC
1.54859e-43	-1.07714	0.286	0.413	3.7719e-39	Tle5	EC
1.64438e-43	0.589405	0.523	0.342	4.00523e-39	Zmiz1	EC
4.19476e-42	0.610466	0.587	0.429	1.02172e-37	Cox6a1	EC
2.14472e-40	0.701137	0.405	0.243	5.22389e-36	Klf12	EC
2.23948e-40	0.554978	0.543	0.37	5.45469e-36	Exoc4	EC
4.27279e-40	-0.513212	0.744	0.757	1.04072e-35	Rpl34	EC
7.40145e-40	0.532457	0.632	0.469	1.80277e-35	Zeb1	EC
6.17199e-39	-0.429771	0.837	0.841	1.50331e-34	Rps14	EC
8.28856e-39	0.517672	0.517	0.338	2.01885e-34	Thbd	EC
4.12618e-38	0.619973	0.476	0.312	1.00501e-33	Car8	EC
5.43354e-38	-0.538069	0.822	0.856	1.32345e-33	Fos	EC
1.18019e-37	0.460138	0.728	0.611	2.8746e-33	Lims2	EC
1.6076e-37	0.512854	0.534	0.361	3.91564e-33	Tmtc1	EC
1.79486e-37	0.478157	0.603	0.425	4.37174e-33	Dock1	EC
7.86065e-37	0.561599	0.434	0.272	1.91462e-32	Exoc6b	EC
1.56559e-36	-1.49433	0.132	0.243	3.8133e-32	Gm2000	EC
1.98897e-36	0.51571	0.533	0.369	4.84453e-32	Epb41	EC
2.16326e-36	-0.49376	0.769	0.783	5.26906e-32	Rps15a	EC
7.82345e-36	0.410007	0.725	0.575	1.90556e-31	Klf9	EC
8.80564e-36	0.437967	0.742	0.595	2.14479e-31	Rasal2	EC
9.59497e-36	-0.615193	0.611	0.652	2.33705e-31	Rpl38	EC
2.22689e-35	0.488243	0.57	0.393	5.42403e-31	Fus	EC
3.31003e-35	-1.34246	0.141	0.251	8.06225e-31	Rps27rt	EC
3.82557e-35	0.8374	0.259	0.132	9.31793e-31	Sorbs3	EC
7.3605e-35	0.355717	0.91	0.848	1.7928e-30	Flt1	EC
1.22192e-34	0.49768	0.531	0.369	2.97624e-30	Tubb4b	EC
1.47275e-34	0.521484	0.573	0.415	3.58717e-30	Elmo1	EC
1.80682e-34	0.523683	0.515	0.36	4.40087e-30	Ywhaq	EC
3.00784e-34	-0.41003	0.911	0.947	7.3262e-30	mt-Nd3	EC
9.64799e-34	0.742841	0.283	0.153	2.34996e-29	2610005L07Rik	EC
1.10712e-33	0.364763	0.731	0.564	2.6966e-29	Hspg2	EC
2.24592e-33	-0.665408	0.587	0.623	5.47039e-29	Rpl36	EC
2.43111e-33	0.61003	0.292	0.159	5.92145e-29	Gse1	EC
2.96434e-33	0.674957	0.512	0.361	7.22025e-29	Gm56730	EC
1.01284e-32	-0.939962	0.455	0.54	2.46696e-28	Mt1	EC
1.75579e-32	0.607949	0.427	0.276	4.27657e-28	Zcchc7	EC
2.05663e-32	0.58107	0.337	0.197	5.00933e-28	Nostrin	EC
3.37071e-32	0.429482	0.728	0.609	8.21005e-28	Crip2	EC
6.2175e-32	0.469647	0.882	0.765	1.5144e-27	Pecam1	EC
9.04774e-32	0.779967	0.237	0.121	2.20376e-27	Mfap5	EC
1.59647e-31	0.465801	0.617	0.469	3.88853e-27	Tpm4	EC
1.75355e-31	0.497897	0.457	0.301	4.27113e-27	Aopep	EC
1.91715e-31	-0.604476	0.622	0.646	4.66959e-27	Rpl39	EC
3.83479e-31	0.318982	0.849	0.744	9.34039e-27	Nrp1	EC
4.28534e-31	0.491468	0.416	0.266	1.04378e-26	Myo6	EC
4.7707e-31	0.651028	0.397	0.258	1.162e-26	Unc13b	EC
7.4145e-31	-0.749605	0.484	0.551	1.80595e-26	Hsp90aa1	EC
1.18404e-30	0.737242	0.267	0.145	2.88395e-26	Pmp22	EC
2.17739e-30	0.495496	0.507	0.353	5.30348e-26	Calr	EC
2.41378e-30	0.433445	0.535	0.374	5.87924e-26	Dab2ip	EC
2.46774e-30	1.07798	0.252	0.14	6.01068e-26	Npr3	EC
3.83371e-30	0.448531	0.58	0.429	9.33777e-26	Anxa2	EC
7.78694e-30	-0.459046	0.73	0.734	1.89667e-25	Rps9	EC
2.07773e-29	-0.530349	0.63	0.685	5.06072e-25	Dusp1	EC
2.94297e-29	0.803865	0.21	0.105	7.16818e-25	Ckb	EC
3.02353e-29	0.542186	0.311	0.183	7.36441e-25	Stard8	EC
3.18613e-29	0.539631	0.384	0.241	7.76045e-25	Adgre5	EC
3.51496e-29	0.726674	0.24	0.127	8.56138e-25	Fkbp5	EC
4.04619e-29	0.954297	0.203	0.101	9.8553e-25	Enox2	EC
4.42854e-29	0.783722	0.253	0.14	1.07866e-24	Tln2	EC
5.38139e-29	0.833701	0.369	0.242	1.31074e-24	Prkg1	EC
6.75302e-29	-0.648373	0.584	0.623	1.64483e-24	Klf4	EC
8.01333e-29	0.451141	0.687	0.579	1.95181e-24	Nherf2	EC
9.06273e-29	0.321995	0.764	0.61	2.20741e-24	Dock9	EC
9.40525e-29	0.5001	0.441	0.297	2.29084e-24	Plxna4	EC
1.47532e-28	-1.01741	0.262	0.362	3.59344e-24	Rras	EC
2.23787e-28	0.880874	0.248	0.138	5.45077e-24	Pcdh7	EC
2.34316e-28	0.314782	0.735	0.592	5.70723e-24	Ctnna1	EC
2.69024e-28	-0.456272	0.732	0.748	6.55262e-24	Rps25	EC
3.10246e-28	0.480619	0.41	0.269	7.55666e-24	Ccnd3	EC
4.39674e-28	-1.246	0.17	0.268	1.07091e-23	Cacybp	EC
5.8412e-28	0.675764	0.463	0.325	1.42274e-23	Acer2	EC
7.82241e-28	0.387328	0.514	0.359	1.90531e-23	Arhgef3	EC
1.00159e-27	0.737524	0.392	0.261	2.43958e-23	Man2a1	EC
1.00435e-27	0.496491	0.386	0.249	2.44629e-23	Atf7	EC
1.02311e-27	0.368564	0.836	0.749	2.49199e-23	Ebf1	EC
1.46684e-27	0.468523	0.727	0.6	3.57277e-23	Foxp1	EC
1.50672e-27	0.484242	0.492	0.346	3.66991e-23	Itpr2	EC
1.66086e-27	-0.414243	0.756	0.773	4.04536e-23	Rpl32	EC
2.24177e-27	-0.933091	0.359	0.444	5.46029e-23	Car4	EC
2.92646e-27	0.432632	0.588	0.446	7.12799e-23	Maml2	EC
3.51927e-27	0.366749	0.724	0.581	8.57188e-23	Cped1	EC
4.10184e-27	0.54062	0.333	0.205	9.99085e-23	Abcc4	EC
4.43568e-27	0.399489	0.657	0.508	1.0804e-22	Hsp90b1	EC
4.75848e-27	0.501381	0.344	0.216	1.15902e-22	Hmcn1	EC
5.92121e-27	0.492982	0.36	0.226	1.44223e-22	Ica1	EC
7.21654e-27	0.354877	0.625	0.471	1.75773e-22	Asap1	EC
1.08568e-26	0.56642	0.439	0.312	2.6444e-22	Gm12002	EC
1.65435e-26	0.56835	0.548	0.405	4.0295e-22	Cfh	EC
4.02693e-26	-0.49953	0.638	0.677	9.80839e-22	Hspb1	EC
5.80312e-26	0.49262	0.572	0.44	1.41347e-21	Gab2	EC
6.2044e-26	0.477446	0.305	0.184	1.51121e-21	Cog5	EC
6.45365e-26	0.386023	0.602	0.452	1.57192e-21	Ssh2	EC
8.41398e-26	0.603827	0.316	0.197	2.04939e-21	Entpd1	EC
1.00497e-25	-0.458245	0.701	0.709	2.44781e-21	Rpl24	EC
1.14505e-25	0.532331	0.344	0.218	2.789e-21	Ephx1	EC
1.20914e-25	0.619743	0.313	0.195	2.94509e-21	Atp2b4	EC
1.98507e-25	0.418162	0.363	0.23	4.83503e-21	Zfp638	EC
2.03857e-25	0.549621	0.348	0.225	4.96535e-21	Slc26a10	EC
2.17008e-25	0.406478	0.504	0.361	5.28568e-21	Rsu1	EC
2.86587e-25	0.451836	0.611	0.47	6.9804e-21	Plpp1	EC
3.29317e-25	0.646046	0.262	0.155	8.02117e-21	Polr2e	EC
3.61179e-25	0.537681	0.31	0.192	8.79724e-21	Faf1	EC
3.82017e-25	0.589746	0.243	0.137	9.3048e-21	Pibf1	EC
3.99557e-25	-0.798865	0.413	0.479	9.73202e-21	Gas5	EC
4.61422e-25	-0.410091	0.738	0.741	1.12389e-20	Rpl41	EC
4.63921e-25	0.697601	0.259	0.153	1.12997e-20	Stx8	EC
5.11318e-25	-0.441775	0.699	0.711	1.24542e-20	Rpl35a	EC
5.50302e-25	0.39099	0.574	0.435	1.34037e-20	Akt3	EC
5.53122e-25	-0.388357	0.759	0.775	1.34724e-20	Rpl19	EC
6.35471e-25	1.27608	0.236	0.136	1.54782e-20	Gpc6	EC
8.53294e-25	0.727457	0.275	0.167	2.07837e-20	Kcnt2	EC
1.02668e-24	0.464754	0.403	0.274	2.50069e-20	Vti1a	EC
1.12023e-24	0.984227	0.276	0.173	2.72854e-20	Mir99ahg	EC
1.16421e-24	0.516356	0.392	0.266	2.83568e-20	Cox16	EC
1.26836e-24	0.921473	0.255	0.153	3.08934e-20	Mical2	EC
1.72282e-24	0.936962	0.276	0.172	4.19628e-20	Or5m3b	EC
1.92966e-24	0.385399	0.358	0.231	4.70008e-20	Uvrag	EC
2.0577e-24	0.392418	0.702	0.567	5.01194e-20	Tek	EC
2.18643e-24	0.444777	0.695	0.574	5.32549e-20	Cdh13	EC
2.29134e-24	0.450408	0.499	0.365	5.58102e-20	Ghr	EC
2.44944e-24	0.437955	0.344	0.22	5.96611e-20	Fto	EC
2.64192e-24	0.482064	0.323	0.203	6.43492e-20	Add3	EC
3.16003e-24	0.459332	0.43	0.295	7.69689e-20	Smg6	EC
4.78153e-24	0.322224	0.606	0.466	1.16464e-19	Plxna2	EC
5.8183e-24	0.663528	0.202	0.107	1.41716e-19	Lrrk2	EC
6.31129e-24	0.301811	0.998	0.994	1.53724e-19	Malat1	EC
8.08752e-24	0.337563	0.643	0.5	1.96988e-19	Fry	EC
8.6147e-24	0.708341	0.355	0.242	2.09828e-19	Cemip2	EC
8.6571e-24	-0.418849	0.727	0.736	2.10861e-19	Rpl28	EC
9.71435e-24	0.770415	0.209	0.115	2.36612e-19	Itga9	EC
1.09183e-23	0.364037	0.473	0.331	2.65938e-19	Pdia3	EC
1.09903e-23	-1.16335	0.132	0.22	2.6769e-19	Pabpn1	EC
1.36743e-23	0.322209	0.711	0.575	3.33065e-19	Ltbp4	EC
2.4972e-23	0.361494	0.62	0.478	6.08244e-19	Luc7l2	EC
2.80244e-23	0.502691	0.264	0.157	6.8259e-19	Cdkal1	EC
3.56293e-23	0.446048	0.427	0.301	8.67824e-19	Fam172a	EC
3.65884e-23	0.405231	0.68	0.568	8.91183e-19	Xdh	EC
6.34528e-23	0.752624	0.215	0.121	1.54552e-18	Mill2	EC
6.46312e-23	0.62075	0.269	0.164	1.57422e-18	Spata6	EC
7.44527e-23	0.421626	0.371	0.245	1.81344e-18	Ephb4	EC
7.57999e-23	-0.510709	0.635	0.657	1.84626e-18	Gnai2	EC
9.97467e-23	0.53741	0.41	0.289	2.42953e-18	Prkd1	EC
1.04256e-22	0.403561	0.497	0.368	2.53937e-18	Pard3b	EC
1.04912e-22	0.507195	0.449	0.325	2.55534e-18	Samd12	EC
1.26502e-22	0.34364	0.608	0.468	3.0812e-18	Podxl	EC
1.31093e-22	0.356228	0.534	0.393	3.19303e-18	Lama4	EC
1.33669e-22	0.86031	0.214	0.121	3.25578e-18	Ecm1	EC
1.47232e-22	0.585345	0.273	0.168	3.58614e-18	2610307P16Rik	EC
1.57886e-22	0.311931	0.576	0.442	3.84564e-18	Hip1	EC
1.6492e-22	-0.382711	0.774	0.771	4.01696e-18	Rps4x	EC
1.65057e-22	0.460449	0.334	0.217	4.0203e-18	Tmem164	EC
1.66311e-22	0.407138	0.313	0.197	4.05084e-18	Fam168a	EC
2.00191e-22	0.423235	0.412	0.282	4.87606e-18	Dync1i2	EC
2.05084e-22	0.499183	0.277	0.17	4.99524e-18	AW554918	EC
2.08704e-22	0.358374	0.426	0.297	5.08339e-18	Rbm6	EC
2.08721e-22	0.376203	0.562	0.43	5.08381e-18	Anxa5	EC
2.14483e-22	0.45039	0.329	0.212	5.22415e-18	Plcg1	EC
2.4323e-22	0.30427	0.595	0.455	5.92436e-18	Stag1	EC
2.52199e-22	0.408951	0.312	0.195	6.14282e-18	Actc1	EC
2.68489e-22	0.393962	0.49	0.359	6.53958e-18	Ndrg1	EC
2.72702e-22	-0.418993	0.826	0.811	6.64221e-18	Ifitm3	EC
3.21189e-22	0.597958	0.246	0.146	7.8232e-18	Megf9	EC
3.67852e-22	0.456006	0.496	0.369	8.95977e-18	Lpp	EC
3.7968e-22	0.463463	0.248	0.147	9.24786e-18	Cpe	EC
4.1915e-22	-0.400898	0.723	0.729	1.02092e-17	Rpl27	EC
4.68662e-22	0.459109	0.363	0.249	1.14152e-17	Bcas3	EC
4.82303e-22	0.615729	0.204	0.111	1.17475e-17	Rarg	EC
5.04708e-22	-0.353211	0.794	0.784	1.22932e-17	Rpl13a	EC
5.16193e-22	0.334953	0.587	0.456	1.25729e-17	Tmbim6	EC
5.16301e-22	0.33509	0.731	0.605	1.25755e-17	Dlc1	EC
6.31589e-22	0.463709	0.286	0.178	1.53836e-17	Kat6a	EC
7.71681e-22	0.351022	0.57	0.433	1.87958e-17	Ttc28	EC
8.60627e-22	0.316058	0.39	0.263	2.09623e-17	Capn2	EC
9.17726e-22	0.732589	0.232	0.138	2.23531e-17	Cpq	EC
1.2381e-21	0.344694	0.504	0.367	3.01564e-17	Ktn1	EC
1.52668e-21	-0.681339	0.457	0.525	3.71852e-17	Arglu1	EC
1.59462e-21	0.514291	0.236	0.139	3.88401e-17	Prickle2	EC
1.73495e-21	0.365969	0.499	0.368	4.22582e-17	Cr1l	EC
2.29988e-21	0.359059	0.502	0.37	5.60181e-17	Dnaaf9	EC
2.59394e-21	0.695567	0.225	0.131	6.31807e-17	Hyal2	EC
2.7226e-21	0.83897	0.217	0.126	6.63143e-17	Atp10d	EC
5.09328e-21	0.485768	0.69	0.55	1.24057e-16	Apoe	EC
5.13551e-21	0.751913	0.291	0.191	1.25086e-16	Rbms3	EC
5.15982e-21	-0.374823	0.758	0.75	1.25678e-16	Rpl7	EC
5.69329e-21	0.566656	0.296	0.192	1.38672e-16	Frmd4b	EC
8.35738e-21	0.356139	0.4	0.276	2.03561e-16	Cyfip1	EC
8.49132e-21	-0.331722	0.806	0.813	2.06823e-16	Rps24	EC
9.67158e-21	0.459572	0.294	0.187	2.35571e-16	Zhx3	EC
1.03181e-20	0.510933	0.212	0.121	2.51317e-16	Mysm1	EC
1.05951e-20	0.394497	0.302	0.193	2.58065e-16	Fut8	EC
1.44276e-20	0.591958	0.224	0.132	3.51414e-16	Phactr1	EC
1.44572e-20	0.5031	0.232	0.136	3.52135e-16	Scfd1	EC
1.48723e-20	0.327025	0.408	0.281	3.62245e-16	Dennd1a	EC
1.49688e-20	0.408433	0.303	0.194	3.64595e-16	Ndufs4	EC
1.49707e-20	0.605465	0.252	0.156	3.64642e-16	Pard3	EC
1.52833e-20	0.373574	0.357	0.238	3.72256e-16	Sf3b2	EC
1.66091e-20	-0.377252	0.76	0.777	4.04549e-16	Ybx1	EC
1.88593e-20	0.497916	0.3	0.195	4.59355e-16	Rexo2	EC
1.98539e-20	0.365714	0.345	0.232	4.83583e-16	Chchd3	EC
2.1291e-20	-0.9633	0.283	0.364	5.18584e-16	Cmss1	EC
2.21552e-20	0.597983	0.205	0.117	5.39635e-16	Zc2hc1a	EC
2.54171e-20	-0.356268	0.762	0.765	6.19085e-16	Rpl21	EC
2.69563e-20	0.383535	0.511	0.393	6.56573e-16	Oxr1	EC
2.76221e-20	-0.863325	0.255	0.341	6.72793e-16	Meox2	EC
2.80551e-20	0.349524	0.722	0.644	6.83337e-16	Ppia	EC
3.23898e-20	0.564038	0.264	0.165	7.88918e-16	Zfyve9	EC
3.46271e-20	-0.353021	0.783	0.782	8.43413e-16	Rpl23a	EC
3.51988e-20	0.335584	0.332	0.218	8.57337e-16	Xrn1	EC
3.63592e-20	0.389029	0.386	0.267	8.85602e-16	Dnajc8	EC
4.4818e-20	0.349487	0.523	0.4	1.09163e-15	S100a16	EC
4.5624e-20	0.324794	0.431	0.305	1.11126e-15	Gas6	EC
4.64461e-20	-0.412173	0.711	0.704	1.13129e-15	Rpl27a	EC
5.69022e-20	-0.338156	0.778	0.783	1.38597e-15	Rps12	EC
6.19544e-20	0.463608	0.48	0.358	1.50902e-15	Rora	EC
6.7224e-20	-0.347911	0.776	0.784	1.63738e-15	Rpl17	EC
6.82475e-20	0.518312	0.272	0.172	1.6623e-15	Gcc2	EC
7.11215e-20	0.713576	0.205	0.119	1.73231e-15	Wdr83os	EC
7.21296e-20	0.554207	0.264	0.167	1.75686e-15	Gbf1	EC
7.25577e-20	0.458846	0.244	0.148	1.76729e-15	Tmem108	EC
8.24315e-20	0.337621	0.334	0.219	2.00778e-15	Zfp292	EC
8.96277e-20	0.377441	0.483	0.358	2.18306e-15	Tax1bp1	EC
9.01657e-20	0.40768	0.394	0.277	2.19617e-15	Psma3	EC
9.31645e-20	0.300976	0.675	0.558	2.26921e-15	9530026P05Rik	EC
1.15305e-19	0.358719	0.432	0.308	2.80848e-15	Dock6	EC
1.23688e-19	0.730449	0.209	0.123	3.01266e-15	Slc16a2	EC
1.2723e-19	0.465923	0.265	0.166	3.09893e-15	Gigyf2	EC
1.27744e-19	0.309612	0.633	0.506	3.11146e-15	Tinagl1	EC
1.36463e-19	0.506521	0.24	0.145	3.32384e-15	Ston1	EC
1.36844e-19	0.483422	0.24	0.146	3.3331e-15	Atp9b	EC
1.45837e-19	0.408433	0.393	0.277	3.55215e-15	Bnip2	EC
1.47066e-19	0.51633	0.25	0.155	3.5821e-15	Sesn1	EC
1.49637e-19	0.552371	0.225	0.134	3.64471e-15	Fars2	EC
1.55511e-19	-0.302327	0.829	0.816	3.78777e-15	Rps8	EC
1.66651e-19	0.441221	0.33	0.223	4.05912e-15	Chd6	EC
1.66942e-19	-0.350789	0.778	0.782	4.06622e-15	Rps20	EC
1.81147e-19	0.36184	0.386	0.266	4.4122e-15	Myo18a	EC
2.05272e-19	0.379444	0.341	0.231	4.9998e-15	Itch	EC
2.11758e-19	0.373513	0.571	0.461	5.15778e-15	Gm56862	EC
2.39026e-19	0.383626	0.363	0.248	5.82196e-15	Lrch3	EC
2.63169e-19	-0.39959	0.707	0.705	6.41e-15	Rps7	EC
2.77091e-19	0.555193	0.69	0.582	6.74911e-15	Airn	EC
2.80965e-19	0.450216	0.394	0.285	6.84346e-15	Cgnl1	EC
3.04667e-19	0.427618	0.26	0.161	7.42077e-15	Usp15	EC
3.39191e-19	0.369044	0.398	0.282	8.26168e-15	Smc1a	EC
3.41495e-19	0.487913	0.243	0.15	8.3178e-15	Gapdh	EC
3.83359e-19	0.449955	0.299	0.195	9.33748e-15	Vps13d	EC
5.13459e-19	0.407402	0.352	0.24	1.25063e-14	Esyt2	EC
6.17648e-19	0.707231	0.245	0.156	1.5044e-14	Zfpm2	EC
6.20642e-19	0.407118	0.357	0.248	1.5117e-14	Ptp4a3	EC
6.52385e-19	0.305837	0.478	0.352	1.58901e-14	Camk2d	EC
6.81336e-19	0.339511	0.311	0.204	1.65953e-14	Prickle1	EC
8.38395e-19	0.422994	0.386	0.27	2.04208e-14	Epb41l2	EC
9.04826e-19	0.360067	0.401	0.286	2.20389e-14	Pde2a	EC
9.12923e-19	0.524522	0.392	0.281	2.22361e-14	Nos3	EC
1.00487e-18	0.418732	0.283	0.182	2.44757e-14	Ssu72	EC
1.051e-18	-0.321542	0.771	0.805	2.55993e-14	Ly6c1	EC
1.05605e-18	0.364119	0.471	0.349	2.57223e-14	Rere	EC
1.0951e-18	0.326588	0.434	0.311	2.66734e-14	Tln1	EC
1.11147e-18	0.321875	0.365	0.25	2.7072e-14	Pea15a	EC
1.12098e-18	0.389353	0.66	0.528	2.73037e-14	Tmcc3	EC
1.21024e-18	0.360025	0.232	0.139	2.94779e-14	Csnk1g1	EC
1.23427e-18	0.336197	0.58	0.454	3.0063e-14	Dennd5b	EC
1.24965e-18	0.421828	0.252	0.158	3.04376e-14	Pde3a	EC
1.31155e-18	0.637501	0.224	0.136	3.19454e-14	Strbp	EC
1.33496e-18	-0.434516	0.649	0.659	3.25157e-14	Rps11	EC
1.58151e-18	0.356115	0.315	0.208	3.85209e-14	Smc3	EC
1.62601e-18	-1.07466	0.126	0.201	3.96047e-14	Taf10	EC
1.62809e-18	0.333352	0.425	0.309	3.96553e-14	Fam117b	EC
1.75757e-18	0.474466	0.231	0.141	4.28092e-14	Lamb1	EC
1.78897e-18	0.555333	0.235	0.145	4.3574e-14	Btaf1	EC
1.87443e-18	0.52612	0.267	0.173	4.56555e-14	Aig1	EC
2.1347e-18	0.390848	0.295	0.197	5.19948e-14	Vwf	EC
2.17121e-18	0.387209	0.396	0.28	5.28842e-14	Agap1	EC
2.18143e-18	0.338471	0.397	0.281	5.31331e-14	Phldb2	EC
2.36963e-18	-0.324881	0.771	0.764	5.7717e-14	Rps23	EC
2.7229e-18	0.349879	0.25	0.155	6.63217e-14	Snd1	EC
2.79518e-18	-0.666971	0.299	0.373	6.80823e-14	Nkain2	EC
3.06476e-18	0.859709	0.218	0.135	7.46484e-14	Sulf1	EC
3.09171e-18	0.383445	0.374	0.265	7.53047e-14	Rapgef4	EC
3.12406e-18	0.359186	0.36	0.253	7.60928e-14	Ankrd44	EC
3.19357e-18	0.431445	0.299	0.198	7.77859e-14	Tjp2	EC
3.41704e-18	0.444065	0.255	0.161	8.3229e-14	Epc1	EC
3.8887e-18	0.317455	0.535	0.406	9.47171e-14	Palmd	EC
5.36964e-18	0.523415	0.213	0.128	1.30788e-13	Os9	EC
6.06022e-18	0.361977	0.239	0.147	1.47609e-13	Mxra7	EC
6.8892e-18	-1.08861	0.156	0.23	1.678e-13	Drap1	EC
7.93658e-18	-0.33968	0.805	0.801	1.93311e-13	Klf2	EC
8.25431e-18	0.404743	0.243	0.15	2.0105e-13	Uty	EC
8.37837e-18	0.345981	0.351	0.242	2.04072e-13	U2surp	EC
1.19697e-17	0.436608	0.238	0.149	2.91546e-13	Creb3l2	EC
1.19942e-17	0.615201	0.204	0.121	2.92142e-13	Usp3	EC
1.28253e-17	0.348057	0.456	0.335	3.12386e-13	Cd34	EC
1.34233e-17	0.522407	0.203	0.121	3.26952e-13	Dis3l2	EC
1.42328e-17	0.609442	0.228	0.141	3.46668e-13	Drg1	EC
1.42756e-17	0.468259	0.227	0.14	3.47711e-13	Peli2	EC
1.47703e-17	0.394009	0.254	0.163	3.5976e-13	Map2k5	EC
1.56667e-17	0.301585	0.361	0.25	3.81594e-13	Pcm1	EC
1.61045e-17	0.53226	0.227	0.142	3.92258e-13	Ppdpf	EC
1.61368e-17	0.345804	0.231	0.142	3.93043e-13	Dhrs7	EC
1.66331e-17	0.301106	0.446	0.326	4.05132e-13	Ostf1	EC
1.7727e-17	-0.96686	0.391	0.449	4.31778e-13	Rbp7	EC
1.86156e-17	0.353159	0.315	0.212	4.53419e-13	Rnf216	EC
1.92107e-17	0.534697	0.235	0.147	4.67915e-13	Mapre2	EC
1.97725e-17	0.33843	0.291	0.192	4.816e-13	Dennd1b	EC
2.13235e-17	-0.404348	0.691	0.687	5.19376e-13	Rps13	EC
2.17681e-17	0.306641	0.484	0.364	5.30205e-13	Tspan9	EC
2.25113e-17	0.300844	0.364	0.252	5.48307e-13	St3gal1	EC
2.4169e-17	0.535512	0.209	0.126	5.88683e-13	Slc44a2	EC
2.49322e-17	0.387875	0.288	0.189	6.07274e-13	Myo1c	EC
3.14852e-17	0.323273	0.722	0.639	7.66884e-13	Pdgfd	EC
3.72634e-17	0.405744	0.223	0.137	9.07625e-13	Akap10	EC
4.06421e-17	-0.977435	0.191	0.266	9.89919e-13	Tpst1	EC
4.46413e-17	0.410057	0.242	0.154	1.08733e-12	Mcu	EC
4.59881e-17	0.361208	0.308	0.206	1.12013e-12	Atp8a1	EC
4.75161e-17	0.426901	0.416	0.308	1.15735e-12	Fndc3b	EC
4.88622e-17	0.301722	0.36	0.25	1.19014e-12	Stk3	EC
5.30516e-17	0.418762	0.218	0.134	1.29218e-12	Pitpnm2	EC
6.06116e-17	0.380884	0.224	0.138	1.47632e-12	Ssrp1	EC
6.19411e-17	0.423527	0.281	0.187	1.5087e-12	Eps8	EC
6.21332e-17	0.702284	0.238	0.153	1.51338e-12	Zfp521	EC
6.28554e-17	0.463094	0.257	0.167	1.53097e-12	Zranb2	EC
6.30978e-17	0.381717	0.267	0.173	1.53687e-12	Rabgap1	EC
6.48154e-17	0.587744	0.261	0.175	1.57871e-12	Setbp1	EC
6.87095e-17	0.34455	0.308	0.208	1.67356e-12	Plxnd1	EC
7.73658e-17	0.363669	0.309	0.211	1.8844e-12	Cyth3	EC
7.78187e-17	0.335262	0.443	0.328	1.89543e-12	N4bp2l2	EC
7.79865e-17	0.512566	0.26	0.171	1.89952e-12	Degs1	EC
7.94496e-17	0.318069	0.397	0.286	1.93515e-12	Rb1cc1	EC
8.28509e-17	0.43702	0.253	0.163	2.018e-12	Zbtb38	EC
8.44019e-17	0.479197	0.208	0.127	2.05578e-12	Arhgef10	EC
8.6294e-17	-0.553273	0.552	0.596	2.10186e-12	Zfp36	EC
8.76063e-17	0.374026	0.324	0.222	2.13383e-12	Selenom	EC
9.10289e-17	0.463922	0.333	0.236	2.21719e-12	Ptpn14	EC
9.17899e-17	0.343698	0.471	0.36	2.23573e-12	Ptprk	EC
1.0082e-16	0.397658	0.26	0.168	2.45568e-12	Vps13a	EC
1.02602e-16	0.543443	0.265	0.177	2.49908e-12	Nr3c2	EC
1.11706e-16	0.429594	0.349	0.248	2.72083e-12	Ogt	EC
1.19235e-16	-0.36273	0.728	0.718	2.90421e-12	Rpl14	EC
1.42521e-16	0.367612	0.567	0.47	3.47139e-12	Slc6a6	EC
1.56105e-16	0.323395	0.549	0.43	3.80225e-12	Rsrp1	EC
1.98922e-16	0.437686	0.264	0.173	4.84513e-12	Tspan18	EC
2.03677e-16	0.344455	0.422	0.31	4.96096e-12	Dnajc1	EC
2.32428e-16	0.491824	0.219	0.138	5.66125e-12	Pon2	EC
2.70876e-16	0.338848	0.299	0.201	6.59774e-12	Braf	EC
2.85646e-16	-0.712449	0.359	0.421	6.95747e-12	H2bc4	EC
3.18447e-16	0.334228	0.251	0.163	7.75642e-12	Nes	EC
3.25452e-16	0.345351	0.36	0.256	7.92704e-12	Akap9	EC
3.269e-16	0.562274	0.203	0.124	7.9623e-12	Hmbox1	EC
3.693e-16	-0.300894	0.792	0.789	8.99503e-12	Rps19	EC
3.98059e-16	0.373812	0.377	0.271	9.69552e-12	Mdfic	EC
4.32424e-16	0.307375	0.304	0.205	1.05326e-11	Rpn2	EC
4.43249e-16	-0.342984	0.723	0.728	1.07962e-11	Rpl11	EC
4.5292e-16	0.359251	0.532	0.421	1.10318e-11	Ece1	EC
4.63548e-16	0.578566	0.271	0.182	1.12906e-11	Igfbp4	EC
4.75041e-16	0.416239	0.242	0.155	1.15706e-11	AU020206	EC
5.35598e-16	0.31649	0.307	0.208	1.30456e-11	Slmap	EC
5.36517e-16	0.424363	0.201	0.122	1.3068e-11	Tusc3	EC
5.42061e-16	0.312249	0.338	0.235	1.3203e-11	Ncoa2	EC
7.19351e-16	0.426401	0.294	0.199	1.75212e-11	Ccnd1	EC
7.3438e-16	0.417068	0.234	0.148	1.78873e-11	Stk38	EC
8.27522e-16	0.388894	0.236	0.152	2.0156e-11	Anapc16	EC
8.50179e-16	0.318382	0.283	0.189	2.07078e-11	Dnm2	EC
8.64048e-16	0.477732	0.248	0.164	2.10456e-11	Dennd6a	EC
1.16244e-15	0.367043	0.326	0.231	2.83136e-11	Atrnl1	EC
1.42737e-15	0.386308	0.351	0.251	3.47664e-11	Kcna5	EC
1.64777e-15	0.4761	0.201	0.124	4.01346e-11	Cul5	EC
1.68549e-15	-0.506318	0.556	0.574	4.10536e-11	Pfdn5	EC
1.75802e-15	0.356127	0.374	0.27	4.28201e-11	Mapk1	EC
1.8742e-15	0.361131	0.259	0.17	4.56499e-11	Kif13b	EC
2.34421e-15	0.348085	0.279	0.188	5.7098e-11	Rasgrp2	EC
2.37594e-15	0.326551	0.269	0.179	5.78709e-11	Dmxl1	EC
2.40311e-15	-0.302964	0.774	0.774	5.85326e-11	Rpl23	EC
2.42167e-15	-0.574704	0.442	0.49	5.89846e-11	Btg2	EC
2.44642e-15	0.347779	0.255	0.168	5.95875e-11	Ddx39b	EC
2.44872e-15	0.318857	0.314	0.218	5.96435e-11	Tulp4	EC
2.66559e-15	0.458814	0.205	0.127	6.49258e-11	Wls	EC
2.97623e-15	0.343186	0.409	0.302	7.24921e-11	Arhgdia	EC
3.04601e-15	-0.353766	0.704	0.713	7.41917e-11	Rplp2	EC
3.33839e-15	0.364725	0.288	0.198	8.13132e-11	Zc3h13	EC
3.58143e-15	0.343732	0.283	0.192	8.72328e-11	Dlg1	EC
3.65335e-15	0.481132	0.233	0.153	8.89846e-11	Asxl2	EC
3.77489e-15	0.390059	0.311	0.218	9.19451e-11	Lifr	EC
4.15002e-15	-0.451764	0.628	0.633	1.01082e-10	Rpl30	EC
4.24473e-15	0.324127	0.306	0.21	1.03389e-10	Ambra1	EC
5.41126e-15	0.460047	0.27	0.184	1.31802e-10	Pde8a	EC
5.52121e-15	0.341099	0.521	0.421	1.3448e-10	Tmem88	EC
6.3671e-15	0.451597	0.221	0.142	1.55083e-10	Tnks	EC
6.57855e-15	0.400946	0.21	0.133	1.60234e-10	Wbp1l	EC
6.88723e-15	0.304075	0.348	0.247	1.67752e-10	Glud1	EC
7.5931e-15	0.615748	0.207	0.132	1.84945e-10	Ptgs1	EC
7.86077e-15	0.440404	0.284	0.197	1.91465e-10	Smyd3	EC
8.74266e-15	0.34068	0.267	0.178	2.12945e-10	Ttc14	EC
9.49504e-15	0.426409	0.206	0.129	2.31271e-10	Dennd2b	EC
9.63057e-15	0.46362	0.214	0.138	2.34572e-10	Zfp131	EC
1.00045e-14	0.355294	0.364	0.268	2.4368e-10	Gulp1	EC
1.20199e-14	0.459384	0.316	0.227	2.92769e-10	Cp	EC
1.3938e-14	0.335832	0.281	0.192	3.39487e-10	Golim4	EC
1.40272e-14	0.330007	0.28	0.191	3.41659e-10	Nlk	EC
1.52477e-14	0.309503	0.277	0.188	3.71389e-10	Srpr	EC
1.60073e-14	0.386557	0.288	0.198	3.89889e-10	Bnip3	EC
1.62019e-14	0.339799	0.32	0.227	3.9463e-10	Glg1	EC
1.73251e-14	0.346954	0.346	0.249	4.21988e-10	Smchd1	EC
1.75515e-14	0.376628	0.278	0.188	4.27502e-10	Eps15	EC
1.98237e-14	0.494373	0.242	0.163	4.82845e-10	Meis2	EC
2.0251e-14	0.33142	0.359	0.263	4.93252e-10	Mbd5	EC
2.16962e-14	0.568658	0.306	0.225	5.28455e-10	Stxbp6	EC
2.29789e-14	0.302654	0.302	0.21	5.59696e-10	Cept1	EC
2.4892e-14	0.395188	0.339	0.248	6.06294e-10	Fmnl2	EC
2.55848e-14	0.487916	0.318	0.229	6.23168e-10	Ednrb	EC
2.59842e-14	0.563129	0.216	0.14	6.32897e-10	Sgce	EC
2.78386e-14	0.325582	0.29	0.202	6.78065e-10	Adcy4	EC
3.02809e-14	0.306876	0.345	0.247	7.37551e-10	Mtus1	EC
3.36629e-14	0.378795	0.279	0.192	8.19927e-10	Anapc5	EC
3.40779e-14	0.510816	0.354	0.266	8.30035e-10	St3gal4	EC
4.27193e-14	0.328423	0.295	0.208	1.04051e-09	Banf1	EC
4.3139e-14	0.374889	0.26	0.176	1.05074e-09	Snw1	EC
4.78022e-14	0.307834	0.258	0.174	1.16432e-09	Appbp2	EC
5.75285e-14	0.388504	0.23	0.15	1.40122e-09	Eprs	EC
6.37143e-14	0.314269	0.246	0.164	1.55189e-09	Cask	EC
7.03348e-14	0.317731	0.248	0.166	1.71315e-09	Bbx	EC
7.66947e-14	0.31163	0.329	0.237	1.86805e-09	Mif	EC
7.8335e-14	0.369134	0.233	0.155	1.90801e-09	Lonp2	EC
8.14558e-14	0.374808	0.228	0.151	1.98402e-09	Tcp11l2	EC
8.91958e-14	0.307277	0.235	0.155	2.17254e-09	Phc3	EC
1.02773e-13	0.306869	0.231	0.151	2.50323e-09	Fam222b	EC
1.07138e-13	0.348874	0.318	0.228	2.60955e-09	Wdr33	EC
1.09186e-13	0.3342	0.214	0.139	2.65944e-09	Vamp4	EC
1.10226e-13	0.338058	0.21	0.136	2.68477e-09	Clcn3	EC
1.26373e-13	0.538872	0.213	0.142	3.07807e-09	Immp2l	EC
1.27179e-13	0.405043	0.246	0.166	3.09769e-09	Tom1l2	EC
1.30407e-13	0.352647	0.371	0.276	3.17631e-09	Rgs3	EC
1.30852e-13	0.3335	0.692	0.631	3.18715e-09	Kdr	EC
1.37493e-13	0.300969	0.498	0.39	3.34893e-09	Itpr1	EC
1.46329e-13	-0.451225	0.626	0.617	3.56414e-09	Eef2	EC
1.51661e-13	0.348301	0.215	0.14	3.69402e-09	Supt16	EC
1.64982e-13	0.3137	0.345	0.252	4.01846e-09	Rap1gds1	EC
1.79072e-13	0.31315	0.363	0.268	4.36165e-09	Arhgap26	EC
2.09896e-13	0.452134	0.217	0.143	5.11244e-09	Ppil4	EC
2.26769e-13	0.316199	0.228	0.153	5.52341e-09	Arhgap10	EC
2.41221e-13	0.407265	0.211	0.139	5.87542e-09	Parp8	EC
2.4679e-13	0.375256	0.253	0.172	6.01105e-09	Cntln	EC
2.74243e-13	0.513192	0.226	0.151	6.67974e-09	Insr	EC
2.81427e-13	0.327087	0.224	0.147	6.85472e-09	Fer	EC
2.82155e-13	0.318406	0.232	0.154	6.87245e-09	B4galt4	EC
2.82349e-13	0.424836	0.204	0.133	6.87717e-09	Ppp1r10	EC
3.03371e-13	-0.696245	0.3	0.358	7.38921e-09	Mcl1	EC
3.41984e-13	0.323631	0.271	0.186	8.32972e-09	Nfic	EC
3.51174e-13	-0.851464	0.138	0.201	8.55354e-09	2410006H16Rik	EC
4.76702e-13	-0.762084	0.286	0.346	1.1611e-08	Hes1	EC
6.25299e-13	0.425502	0.37	0.28	1.52304e-08	Raph1	EC
8.01402e-13	0.359521	0.263	0.182	1.95197e-08	Scmh1	EC
8.10558e-13	0.331363	0.221	0.148	1.97428e-08	Rnf13	EC
8.30793e-13	0.359296	0.406	0.318	2.02356e-08	Pbx1	EC
8.4591e-13	0.433056	0.336	0.248	2.06038e-08	Ccdc80	EC
9.01257e-13	0.436875	0.2	0.131	2.19519e-08	Fam162a	EC
1.14088e-12	0.357887	0.222	0.147	2.77884e-08	Snx2	EC
1.27197e-12	0.363965	0.273	0.193	3.09815e-08	Rcn2	EC
1.35411e-12	-0.333498	0.679	0.703	3.2982e-08	Gpihbp1	EC
1.42057e-12	0.30167	0.244	0.166	3.46008e-08	Helz	EC
1.44369e-12	0.363507	0.258	0.18	3.51639e-08	Mia2	EC
1.49287e-12	0.329633	0.226	0.151	3.63619e-08	Parp4	EC
1.51805e-12	0.425232	0.253	0.175	3.69751e-08	Eln	EC
1.54731e-12	0.410759	0.241	0.165	3.76878e-08	Taldo1	EC
1.55929e-12	0.472771	0.208	0.138	3.79796e-08	Paics	EC
1.56171e-12	0.384064	0.246	0.171	3.80385e-08	Ago3	EC
1.62653e-12	-0.564821	0.402	0.442	3.96174e-08	Cox7a2l	EC
1.71785e-12	0.321039	0.367	0.275	4.18417e-08	Copa	EC
1.73403e-12	-0.447906	0.607	0.614	4.22359e-08	Rps26	EC
1.74328e-12	0.435184	0.212	0.142	4.2461e-08	Knop1	EC
1.76304e-12	0.323956	0.232	0.158	4.29424e-08	Kmt5b	EC
1.97512e-12	0.410376	0.271	0.192	4.8108e-08	Resf1	EC
2.31295e-12	0.352245	0.23	0.156	5.63364e-08	Crybg3	EC
2.36698e-12	0.394289	0.232	0.158	5.76525e-08	Zzef1	EC
2.47711e-12	0.326502	0.365	0.277	6.0335e-08	Gimap4	EC
2.52587e-12	0.305115	0.266	0.187	6.15227e-08	Dpm1	EC
2.7843e-12	0.582195	0.217	0.149	6.78172e-08	Col5a2	EC
2.98212e-12	0.329298	0.346	0.258	7.26354e-08	Rabgap1l	EC
3.43155e-12	0.307391	0.222	0.15	8.35823e-08	Slc10a7	EC
3.43963e-12	0.354858	0.228	0.155	8.3779e-08	Appl1	EC
3.49427e-12	0.357444	0.213	0.142	8.511e-08	Coa3	EC
4.04388e-12	0.318808	0.234	0.16	9.84969e-08	Aco2	EC
4.74313e-12	0.362306	0.354	0.267	1.15528e-07	Il6st	EC
4.93383e-12	0.336762	0.391	0.302	1.20173e-07	Cdkn1c	EC
5.27834e-12	0.316691	0.208	0.139	1.28564e-07	Mnat1	EC
5.7849e-12	0.338598	0.234	0.16	1.40903e-07	Ube3c	EC
6.10813e-12	0.321616	0.247	0.171	1.48776e-07	Dyrk1a	EC
6.14666e-12	0.3499	0.254	0.179	1.49714e-07	Zfp407	EC
8.40231e-12	0.317619	0.235	0.162	2.04655e-07	Vti1b	EC
8.92126e-12	0.326515	0.263	0.187	2.17295e-07	Krit1	EC
9.4288e-12	0.37106	0.214	0.145	2.29657e-07	Tspan5	EC
1.04946e-11	0.376313	0.247	0.175	2.55616e-07	Mapkap1	EC
1.15479e-11	0.352808	0.246	0.171	2.81271e-07	Taf3	EC
1.20949e-11	0.395583	0.21	0.142	2.94596e-07	Plec	EC
1.22848e-11	0.319222	0.221	0.15	2.9922e-07	Ctif	EC
1.23311e-11	0.30438	0.305	0.224	3.00348e-07	Ehmt1	EC
1.33118e-11	0.316924	0.298	0.219	3.24237e-07	Atp11c	EC
1.3515e-11	0.351426	0.306	0.226	3.29184e-07	Park7	EC
1.35793e-11	0.371131	0.211	0.143	3.3075e-07	Marchf6	EC
1.38115e-11	0.40996	0.207	0.139	3.36406e-07	Tmem135	EC
1.46897e-11	-0.822468	0.176	0.233	3.57797e-07	Brd1	EC
1.50922e-11	0.309349	0.202	0.136	3.676e-07	Snapc3	EC
1.60062e-11	0.457713	0.211	0.144	3.89863e-07	Psmb7	EC
1.62732e-11	0.404447	0.205	0.138	3.96367e-07	Ppp1r12b	EC
1.73601e-11	0.305435	0.241	0.168	4.22841e-07	Mrps14	EC
2.11717e-11	0.308827	0.337	0.251	5.15679e-07	Ackr3	EC
2.13685e-11	0.312927	0.203	0.136	5.20471e-07	Dnajc10	EC
2.38498e-11	0.394941	0.225	0.155	5.80909e-07	Flna	EC
2.78899e-11	0.498648	0.204	0.139	6.79314e-07	Ext2	EC
3.17434e-11	0.303752	0.231	0.16	7.73175e-07	Mat2b	EC
3.20328e-11	0.339276	0.206	0.139	7.80224e-07	Marf1	EC
3.60999e-11	-0.345151	0.657	0.651	8.79284e-07	Rpl4	EC
4.25012e-11	0.322771	0.232	0.162	1.0352e-06	Sh3pxd2a	EC
9.45043e-11	0.349384	0.255	0.182	2.30184e-06	Bax	EC
1.15064e-10	-0.685602	0.263	0.316	2.80262e-06	Filip1l	EC
1.27884e-10	0.300533	0.249	0.178	3.11487e-06	Itm2c	EC
1.37769e-10	0.373826	0.228	0.161	3.35565e-06	Ripk1	EC
1.38642e-10	0.335238	0.206	0.142	3.3769e-06	Senp2	EC
1.41303e-10	-0.74696	0.188	0.245	3.44171e-06	Gm29007	EC
1.49173e-10	-0.573853	0.359	0.403	3.63341e-06	Nop53	EC
1.54384e-10	0.307102	0.264	0.191	3.76034e-06	Plscr1	EC
1.92444e-10	0.356469	0.294	0.218	4.68735e-06	Nedd4l	EC
2.09807e-10	0.441903	0.205	0.142	5.11027e-06	Nbr1	EC
2.85017e-10	0.343446	0.208	0.144	6.94216e-06	Ahctf1	EC
2.86304e-10	-0.357783	0.606	0.607	6.9735e-06	Rpl22	EC
3.12617e-10	0.319422	0.546	0.456	7.61441e-06	Cd9	EC
3.30598e-10	-0.553584	0.454	0.478	8.05237e-06	Marcks	EC
3.38929e-10	0.328956	0.25	0.183	8.25531e-06	Trpm3	EC
4.09456e-10	-0.402867	0.549	0.56	9.97311e-06	Rpl36a	EC
4.36113e-10	0.329039	0.202	0.14	1.06224e-05	Spr	EC
4.73736e-10	0.339327	0.205	0.142	1.15388e-05	Abhd16a	EC
4.81853e-10	0.465898	0.259	0.191	1.17365e-05	Igf2r	EC
5.40402e-10	0.302035	0.229	0.163	1.31626e-05	Hmg20b	EC
7.26852e-10	-0.473682	0.41	0.459	1.77039e-05	Btnl9	EC
8.90718e-10	-0.638265	0.317	0.363	2.16952e-05	Apold1	EC
1.159e-09	0.315653	0.223	0.158	2.82298e-05	Map2k4	EC
1.2647e-09	0.313815	0.213	0.151	3.08044e-05	Rrp1	EC
1.39999e-09	0.301053	0.278	0.209	3.40995e-05	Tecpr1	EC
1.65656e-09	-0.3479	0.678	0.651	4.03489e-05	Rpl5	EC
1.94238e-09	0.45652	0.369	0.291	4.73106e-05	Celf2	EC
2.09624e-09	-0.82847	0.186	0.236	5.10582e-05	H1f2	EC
3.1179e-09	-0.348676	0.478	0.523	7.59428e-05	Depp1	EC
3.41862e-09	-0.639549	0.25	0.298	8.32674e-05	Rrm2b	EC
3.95165e-09	0.314007	0.219	0.157	9.62504e-05	Mtch2	EC
1.03317e-08	0.330859	0.234	0.173	0.000251648	Lmbrd1	EC
1.31306e-08	0.311681	0.213	0.154	0.000319822	Uqcrc1	EC
1.4328e-08	-0.435835	0.224	0.279	0.000348986	Hspa1b	EC
1.45052e-08	-0.557527	0.305	0.345	0.000353303	Rpl22l1	EC
3.26418e-08	0.319327	0.242	0.181	0.000795056	Xpr1	EC
4.60749e-08	-0.410951	0.546	0.554	0.00112225	Spag9	EC
5.86999e-08	0.401854	0.205	0.152	0.00142975	Sorbs2	EC
6.97105e-08	-0.745336	0.175	0.219	0.00169794	H2-T22	EC
8.0947e-08	0.311326	0.215	0.159	0.00197163	Ppp3cb	EC
8.91425e-08	-0.403611	0.547	0.553	0.00217124	Klf6	EC
9.83875e-08	-0.705892	0.191	0.234	0.00239642	Chmp4b	EC
1.85041e-07	-0.563739	0.285	0.327	0.00450705	Mbd2	EC
2.54215e-07	-0.512297	0.304	0.345	0.00619193	Ybx3	EC
3.07424e-07	-0.678706	0.229	0.269	0.00748793	Plin2	EC
5.74742e-07	-0.519002	0.4	0.421	0.013999	Ptges3	EC
5.77947e-07	-0.66533	0.209	0.249	0.0140771	Use1	EC
5.80122e-07	-0.60564	0.235	0.277	0.01413	Rnf11	EC
7.20113e-07	-0.446289	0.443	0.458	0.0175398	Ndufa6	EC
8.71558e-07	-0.520549	0.231	0.275	0.0212285	Abca1	EC
1.02867e-06	-0.630329	0.16	0.201	0.0250553	Phc2	EC
1.81714e-06	-0.43174	0.402	0.423	0.0442601	Eif3f	EC
2.60345e-06	-0.553303	0.296	0.327	0.0634121	Psmb8	EC
3.45067e-06	-0.391079	0.498	0.499	0.084048	Uqcrh	EC
4.26181e-06	-0.349372	0.538	0.541	0.103805	Hspa5	EC
7.4829e-06	-0.519282	0.31	0.338	0.182261	Litaf	EC
7.91953e-06	-0.440711	0.412	0.425	0.192896	Tcf15	EC
1.02041e-05	-0.461317	0.45	0.462	0.248541	Egr1	EC
1.26986e-05	-0.672266	0.178	0.212	0.309299	Tex14	EC
1.59441e-05	-0.610259	0.183	0.218	0.388351	Chaserr	EC
2.74979e-05	-0.502425	0.26	0.29	0.669766	Egln1	EC
4.54274e-05	-0.607999	0.227	0.258	1	Plekho1	EC
4.58585e-05	-0.614866	0.185	0.218	1	Pxdc1	EC
7.50504e-05	-0.427699	0.334	0.358	1	Slc38a2	EC
0.00010711	-0.487853	0.373	0.388	1	Irf1	EC
0.000118976	-0.54303	0.253	0.278	1	Yy1	EC
0.000154122	-0.694231	0.196	0.222	1	Fabp3	EC
0.000162615	-0.457831	0.246	0.276	1	Atf3	EC
0.000300978	-0.389502	0.388	0.403	1	Aqp7	EC
0.000349416	-0.454624	0.387	0.403	1	Plk2	EC
0.000349463	-0.324219	0.526	0.523	1	AW112010	EC
0.000371504	-0.610461	0.178	0.205	1	Chordc1	EC
0.000390024	-0.468049	0.253	0.279	1	Spry1	EC
0.00049551	-0.481886	0.221	0.247	1	Zfp91	EC
0.000549796	-0.426498	0.251	0.275	1	Mtch1	EC
0.000579007	-0.606868	0.23	0.252	1	Hspe1	EC
0.000607775	-0.396199	0.265	0.291	1	Iigp1	EC
0.000691519	-0.385911	0.382	0.397	1	Ccn1	EC
0.000926957	-0.523737	0.299	0.317	1	Ech1	EC
0.0015962	-0.470892	0.332	0.339	1	Eif3k	EC
0.00160741	-0.370906	0.491	0.472	1	Pabpc1	EC
0.00179438	-0.382591	0.384	0.392	1	Ets2	EC
0.00265986	-0.501546	0.205	0.227	1	Hnrnpa0	EC
0.00306096	-0.576731	0.181	0.202	1	Akt1	EC
0.00325066	-0.424543	0.323	0.334	1	Ifrd1	EC
0.00375669	-0.359947	0.438	0.432	1	Ptms	EC
0.00395878	-0.533214	0.194	0.212	1	Dll4	EC
0.00522036	-0.327755	0.448	0.448	1	Ptpn12	EC
0.00692132	-0.531284	0.199	0.217	1	Hey1	EC
0.0070621	-0.464822	0.297	0.307	1	Smad1	EC
0.00715257	-0.498224	0.248	0.261	1	Purb	EC
0.00736568	-0.377547	0.353	0.357	1	Gna11	EC
0.0079725	-0.349612	0.392	0.393	1	Ndufa2	EC
0.0111831	-0.431951	0.376	0.374	1	Ier2	EC
0.0116626	-0.400644	0.324	0.329	1	Sat1	EC
0.0139214	-0.504659	0.237	0.251	1	Acox1	EC
0.0151332	-0.432165	0.19	0.205	1	Hspd1	EC
0.0196488	-0.509078	0.257	0.264	1	Mapk3	EC
0.0216575	-0.328574	0.376	0.378	1	Btg1	EC
0.025426	-0.523149	0.192	0.205	1	Timm10b	EC
0.0262722	-0.429246	0.466	0.445	1	S100a6	EC
0.0263711	-0.339673	0.252	0.265	1	Socs2	EC
0.0294266	-0.342401	0.433	0.422	1	Tomm7	EC
0.0344211	-0.426581	0.265	0.273	1	P4ha1	EC
0.034905	-0.44478	0.227	0.236	1	Set	EC
0.0369245	-0.349793	0.347	0.348	1	Abcb1a	EC
0.0376452	-0.472697	0.214	0.224	1	Herpud1	EC
0.0527421	-0.414371	0.31	0.313	1	Nfkbiz	EC
0.0547315	-0.316112	0.413	0.399	1	Ppp2r5a	EC
0.0561033	-0.338416	0.331	0.336	1	Rps6ka3	EC
0.056554	-0.459966	0.207	0.217	1	Gja1	EC
0.0652874	-0.310732	0.216	0.229	1	Prg4	EC
0.0667851	-0.396878	0.236	0.242	1	Ppp1r15a	EC
0.070754	-0.344806	0.304	0.306	1	St13	EC
0.0764653	-0.443992	0.227	0.235	1	Hdgf	EC
0.090119	-0.457381	0.413	0.394	1	Akap12	EC
0.0907752	-0.316942	0.225	0.234	1	Rab21	EC
0.10217	-0.310639	0.284	0.287	1	Ccnd2	EC
0.110225	-0.461877	0.248	0.25	1	Mgat4a	EC
0.14555	-0.308063	0.454	0.434	1	Fryl	EC
0.181151	-0.351112	0.206	0.21	1	Atp5k	EC
0.193496	-0.317819	0.381	0.37	1	Atp5mpl	EC
0.23247	-0.302308	0.241	0.244	1	Btg3	EC
0.234202	-0.355028	0.355	0.341	1	Ost4	EC
0.24122	-0.411859	0.299	0.292	1	Rnf213	EC
0.24589	-0.313	0.227	0.228	1	Cops9	EC
0.25296	-0.336027	0.257	0.256	1	Sh3bp5	EC
0.271975	-0.391834	0.214	0.214	1	Pink1	EC
0.291803	-0.455072	0.226	0.225	1	Hnrnpl	EC
0.301211	-0.404885	0.223	0.223	1	Sik1	EC
0.30369	-0.44137	0.322	0.311	1	Slc28a2	EC
0.314486	-0.308445	0.259	0.235	1	Tmem256	EC
0.336529	-0.415743	0.252	0.245	1	Wsb1	EC
0.351568	-0.320779	0.432	0.406	1	Ccnl1	EC
0.397651	-0.343712	0.373	0.352	1	Eif3h	EC
0.410302	-0.341854	0.247	0.243	1	Scarb1	EC
0.411403	-0.370128	0.218	0.216	1	Etfb	EC
0.435027	-0.337067	0.272	0.266	1	Lmna	EC
0.443801	-0.412468	0.209	0.207	1	Eif4b	EC
0.460307	-0.493272	0.212	0.208	1	Plat	EC
0.515292	-0.363024	0.21	0.208	1	Pcdh19	EC
0.515947	-0.305062	0.319	0.305	1	Btf3	EC
0.598594	-0.374775	0.234	0.226	1	Ift20	EC
0.611992	-0.389703	0.209	0.206	1	Icam1	EC
0.65314	-0.301048	0.248	0.239	1	Lgals1	EC
0.693659	-0.34422	0.23	0.214	1	Anxa1	EC
0.713272	-0.321021	0.205	0.2	1	N4bp1	EC
0.763627	-0.301827	0.221	0.215	1	Grb2	EC
0.808755	-0.323268	0.217	0.205	1	Fcgrt	EC
0.910031	-0.301166	0.267	0.251	1	Slc50a1	EC
0.937012	-0.302832	0.2	0.19	1	Cmpk1	EC
0.950214	-0.351361	0.221	0.21	1	Cnot6	EC
0.963266	-0.324841	0.266	0.249	1	Nus1	EC
5.77512e-177	-1.17573	0.739	0.854	1.40665e-172	Hspa5	FB
1.02238e-118	-0.513819	0.994	0.997	2.49022e-114	mt-Cytb	FB
2.7059e-117	-1.82537	0.367	0.58	6.59076e-113	Serpina3n	FB
9.81534e-116	-0.525198	0.999	1	2.39072e-111	mt-Co3	FB
1.52005e-106	-0.391381	0.999	1	3.7024e-102	mt-Co1	FB
4.96729e-105	-0.465152	0.999	1	1.20988e-100	mt-Atp6	FB
3.2578e-92	-0.727773	0.83	0.905	7.93502e-88	mt-Nd3	FB
2.53288e-91	0.597278	0.935	0.885	6.16933e-87	Lama2	FB
5.72973e-91	1.27473	0.419	0.198	1.39559e-86	Adamts12	FB
1.41351e-87	0.767609	0.799	0.666	3.44288e-83	Or5m3b	FB
2.72049e-85	-0.460137	0.997	0.999	6.62631e-81	mt-Co2	FB
1.49741e-83	0.531828	0.94	0.914	3.64724e-79	Zbtb20	FB
5.52455e-77	0.791169	0.741	0.648	1.34561e-72	Anxa5	FB
1.00111e-76	0.534364	0.937	0.924	2.4384e-72	Celf2	FB
1.62657e-76	0.774831	0.766	0.613	3.96183e-72	Zbtb16	FB
1.26581e-75	-1.1178	0.443	0.592	3.08313e-71	Dnaja1	FB
2.57031e-73	-0.867133	0.613	0.715	6.26049e-69	Jund	FB
1.42743e-71	-0.431893	0.996	0.999	3.47678e-67	mt-Nd4	FB
1.95044e-63	1.39134	0.248	0.097	4.75068e-59	Spon2	FB
3.81613e-62	-0.879972	0.657	0.785	9.29496e-58	Mt2	FB
2.54138e-59	-0.588193	0.677	0.747	6.19003e-55	Rpl39	FB
5.22338e-59	0.727875	0.765	0.693	1.27226e-54	Col15a1	FB
1.44533e-57	0.663527	0.804	0.68	3.52039e-53	Kcnt2	FB
1.66872e-57	0.949517	0.542	0.364	4.0645e-53	Agap1	FB
3.43391e-56	-0.842542	0.483	0.618	8.36396e-52	Cebpb	FB
8.34249e-56	-1.28579	0.212	0.372	2.03198e-51	Gm2000	FB
6.52688e-55	-2.21942	0.098	0.239	1.58975e-50	Gm15726	FB
3.06683e-54	-0.82028	0.57	0.699	7.46987e-50	Errfi1	FB
9.6474e-54	-0.487623	0.736	0.776	2.34982e-49	Rps27	FB
3.12141e-52	1.22052	0.289	0.139	7.60282e-48	Ccbe1	FB
3.224e-52	-0.481813	0.738	0.776	7.85269e-48	Rps29	FB
4.57152e-51	-0.630224	0.597	0.681	1.11349e-46	Rpl36	FB
4.72592e-51	-0.52584	0.705	0.745	1.15109e-46	Rps21	FB
4.23514e-50	-0.535786	0.686	0.743	1.03155e-45	Rpl41	FB
5.44933e-50	-0.50486	0.696	0.752	1.32729e-45	Rps28	FB
1.27636e-49	-0.730573	0.583	0.693	3.10884e-45	Nfkbiz	FB
2.7251e-49	-0.511743	0.689	0.759	6.63753e-45	Rpl37	FB
5.09216e-49	-0.599316	0.81	0.867	1.2403e-44	Mt1	FB
1.37768e-47	0.681065	0.598	0.442	3.3556e-43	Lamb1	FB
3.84021e-47	0.70462	0.681	0.547	9.3536e-43	Cd34	FB
5.41369e-47	-1.06939	0.324	0.461	1.31861e-42	Herpud1	FB
7.28523e-47	1.12247	0.417	0.26	1.77446e-42	Abca6	FB
3.38487e-46	0.492307	0.839	0.724	8.24454e-42	Heg1	FB
4.84079e-46	0.615641	0.696	0.597	1.17907e-41	Col6a2	FB
1.32133e-45	-0.930342	0.41	0.545	3.21836e-41	Nr4a1	FB
1.07783e-44	0.401996	0.894	0.84	2.62528e-40	Sptbn1	FB
3.49636e-44	0.688433	0.741	0.65	8.51609e-40	Lpl	FB
4.39694e-44	-1.36315	0.208	0.355	1.07096e-39	Hspa1b	FB
1.41162e-43	-1.21932	0.206	0.343	3.43829e-39	Rps27rt	FB
1.51547e-43	-0.712151	0.593	0.677	3.69123e-39	Ifrd1	FB
1.22314e-42	0.434557	0.805	0.69	2.9792e-38	Apoe	FB
4.29202e-42	-0.512943	0.713	0.769	1.04541e-37	Hspa8	FB
7.16864e-42	0.646031	0.593	0.444	1.74606e-37	Add3	FB
8.42668e-42	-1.2619	0.185	0.32	2.05249e-37	Hsph1	FB
9.34601e-42	0.541567	0.722	0.635	2.27641e-37	Calr	FB
7.96797e-41	0.629467	0.719	0.615	1.94076e-36	Axl	FB
6.28309e-39	-0.390689	0.781	0.806	1.53037e-34	Rpl37a	FB
9.43881e-39	-0.557132	0.679	0.747	2.29901e-34	Zfp36l1	FB
1.11537e-38	0.804346	0.527	0.407	2.7167e-34	Tuba1b	FB
1.60358e-38	0.631471	0.718	0.613	3.90584e-34	Ssh2	FB
1.91869e-38	-0.457629	0.908	0.941	4.67336e-34	Fos	FB
3.71555e-38	-1.49921	0.168	0.297	9.04996e-34	Ccl7	FB
5.10854e-38	0.697162	0.562	0.455	1.24429e-33	Cox6a1	FB
7.81301e-38	-0.508156	0.624	0.689	1.90302e-33	Rpl38	FB
8.45368e-38	-1.26565	0.104	0.221	2.05906e-33	Hmox1	FB
1.98136e-37	-1.09853	0.153	0.275	4.826e-33	Adgb	FB
2.48272e-37	-0.558097	0.683	0.752	6.04716e-33	Klf4	FB
4.51423e-37	-0.688682	0.615	0.683	1.09953e-32	Hsp90aa1	FB
1.01445e-36	0.499879	0.641	0.504	2.47091e-32	Lama4	FB
3.42498e-36	-1.28082	0.148	0.265	8.34222e-32	Ftl1-ps1	FB
1.19519e-35	0.558289	0.686	0.556	2.91112e-31	Meg3	FB
1.80297e-35	0.620584	0.529	0.385	4.3915e-31	Scara5	FB
2.10193e-35	0.305924	0.895	0.852	5.11966e-31	Rhoj	FB
2.85783e-35	0.554345	0.714	0.629	6.96081e-31	Clec3b	FB
3.91301e-35	-0.532284	0.665	0.728	9.53093e-31	Ccnl1	FB
4.28518e-35	0.5512	0.718	0.621	1.04374e-30	Ifi205	FB
8.20721e-35	0.778462	0.444	0.304	1.99903e-30	Ccnd3	FB
1.02775e-34	-0.805863	0.495	0.587	2.50328e-30	Gem	FB
1.19726e-34	0.471453	0.819	0.746	2.91618e-30	Slc43a3	FB
1.98698e-34	0.472299	0.875	0.841	4.83968e-30	Abca8a	FB
3.36865e-34	0.387499	0.821	0.743	8.20501e-30	Nid1	FB
5.03511e-34	0.811482	0.36	0.228	1.2264e-29	Klhl13	FB
1.19543e-33	0.744576	0.412	0.276	2.91171e-29	Abca9	FB
2.89071e-33	-0.982351	0.213	0.338	7.0409e-29	Ppp1r14b	FB
3.65907e-33	-1.33553	0.119	0.229	8.9124e-29	Ddit3	FB
4.54354e-33	0.456818	0.764	0.696	1.10667e-28	Klf9	FB
1.58047e-32	0.864704	0.266	0.15	3.84954e-28	Lims2	FB
1.82337e-32	0.502305	0.764	0.672	4.44117e-28	Mfap5	FB
2.18802e-32	-0.519197	0.595	0.693	5.32937e-28	Id3	FB
5.23788e-32	-1.12671	0.1	0.205	1.27579e-27	Ier5l	FB
8.93228e-32	-0.746644	0.329	0.453	2.17564e-27	Cmss1	FB
9.78339e-32	0.51242	0.721	0.656	2.38294e-27	Col6a1	FB
1.0872e-31	0.612191	0.494	0.357	2.6481e-27	Tek	FB
3.86013e-31	-0.490405	0.576	0.654	9.40211e-27	Gas5	FB
1.70225e-30	0.639778	0.416	0.282	4.14618e-26	Carmil1	FB
2.17837e-30	0.473311	0.782	0.704	5.30585e-26	Plxdc2	FB
2.49257e-30	0.494767	0.707	0.641	6.07115e-26	Cd81	FB
3.0529e-30	0.429281	0.77	0.728	7.43594e-26	Serpinh1	FB
3.08135e-30	0.684305	0.391	0.262	7.50525e-26	Klf12	FB
3.24151e-30	0.402044	0.804	0.726	7.89534e-26	Zeb1	FB
4.08891e-30	0.621182	0.452	0.317	9.95936e-26	Pld1	FB
4.49418e-30	0.578716	0.567	0.438	1.09465e-25	Tnrc6b	FB
5.73022e-30	-0.764821	0.445	0.538	1.39571e-25	Dnajb4	FB
5.86816e-30	0.577424	0.642	0.53	1.42931e-25	Prex2	FB
6.03377e-30	-0.396775	0.798	0.813	1.46965e-25	Ptma	FB
8.62386e-30	0.910693	0.23	0.124	2.10051e-25	ENSMUSG00000095041	FB
1.11941e-29	0.339322	0.839	0.789	2.72656e-25	Col1a1	FB
1.23266e-29	1.10688	0.305	0.192	3.00238e-25	Scd2	FB
1.35121e-29	-0.726969	0.386	0.495	3.29114e-25	Gadd45b	FB
1.64683e-29	-1.09154	0.251	0.371	4.01119e-25	Hspa1a	FB
1.86698e-29	0.444721	0.775	0.697	4.54739e-25	Sdc2	FB
2.36136e-29	0.654345	0.42	0.297	5.75158e-25	Tecr	FB
2.49706e-29	-0.668981	0.497	0.605	6.08208e-25	Cxcl1	FB
4.02853e-29	-0.321809	0.738	0.782	9.81229e-25	Fau	FB
4.17075e-29	0.437378	0.779	0.723	1.01587e-24	Igfbp4	FB
4.29188e-29	0.438987	0.73	0.635	1.04537e-24	Ebf2	FB
4.52332e-29	-0.674782	0.484	0.571	1.10174e-24	Slc38a2	FB
5.0478e-29	-0.86707	0.154	0.266	1.22949e-24	Ccl2	FB
5.68354e-29	-0.475584	0.672	0.711	1.38434e-24	Dynll1	FB
8.74499e-29	-0.472633	0.633	0.694	2.13002e-24	Rps26	FB
9.2929e-29	-0.624468	0.569	0.641	2.26347e-24	Atp2a2	FB
1.01827e-28	-0.927154	0.297	0.408	2.48021e-24	Smad7	FB
4.21093e-28	-0.935745	0.152	0.259	1.02566e-23	Egr2	FB
6.04596e-28	0.594811	0.576	0.483	1.47261e-23	Rcn3	FB
8.14001e-28	0.770938	0.354	0.235	1.98266e-23	Stxbp6	FB
1.1182e-27	0.387332	0.844	0.785	2.72359e-23	Gab2	FB
1.79946e-27	-0.629165	0.563	0.638	4.38295e-23	Zfand5	FB
3.99074e-27	0.526663	0.292	0.177	9.72026e-23	Col6a6	FB
4.0779e-27	-1.0762	0.104	0.2	9.93253e-23	Sap30l	FB
4.10752e-27	0.511558	0.572	0.445	1.00047e-22	Sh3d19	FB
4.11732e-27	0.48736	0.561	0.424	1.00285e-22	Mir100hg	FB
4.36861e-27	-0.362044	0.71	0.751	1.06406e-22	Rps25	FB
5.4194e-27	0.52615	0.739	0.687	1.32e-22	Myl6	FB
5.49088e-27	0.451985	0.746	0.684	1.33741e-22	Tuba1a	FB
6.66654e-27	-1.51723	0.182	0.281	1.62377e-22	Iigp1	FB
9.09341e-27	0.369017	0.782	0.719	2.21488e-22	Cpq	FB
9.75119e-27	0.671863	0.336	0.222	2.3751e-22	Gapdh	FB
1.00902e-26	0.378535	0.735	0.632	2.45766e-22	Sulf1	FB
1.23671e-26	0.577764	0.472	0.35	3.01225e-22	Npas2	FB
1.26135e-26	-0.622658	0.52	0.624	3.07227e-22	Ccn1	FB
1.27764e-26	0.483182	0.741	0.65	3.11195e-22	Fbn1	FB
1.42313e-26	0.411922	0.729	0.628	3.46631e-22	Maml2	FB
1.53537e-26	0.48759	0.798	0.712	3.73969e-22	Crip1	FB
1.88746e-26	0.438994	0.723	0.626	4.59729e-22	Egfr	FB
2.27618e-26	0.731356	0.278	0.169	5.54408e-22	Sorbs1	FB
3.3565e-26	-0.333599	0.707	0.76	8.17543e-22	Rpl34	FB
3.48261e-26	-0.465242	0.716	0.79	8.48258e-22	Zfp36	FB
5.26121e-26	0.70197	0.507	0.397	1.28147e-21	Ramp2	FB
9.94756e-26	-0.519044	0.56	0.65	2.42293e-21	Btg2	FB
1.03525e-25	-0.770388	0.337	0.434	2.52155e-21	2410006H16Rik	FB
1.465e-25	0.462853	0.624	0.505	3.5683e-21	Pde1a	FB
1.82635e-25	-0.488208	0.612	0.672	4.44844e-21	Pabpc1	FB
7.50766e-25	-0.334913	0.751	0.789	1.82864e-20	Rps12	FB
9.8018e-25	-0.705016	0.495	0.569	2.38742e-20	Bag3	FB
1.0127e-24	-0.357959	0.69	0.741	2.46662e-20	Rpl27	FB
1.12732e-24	-0.761676	0.189	0.297	2.74582e-20	Brd1	FB
1.19258e-24	0.728903	0.32	0.21	2.90476e-20	Cdh19	FB
1.49858e-24	-0.832776	0.272	0.369	3.65009e-20	Sertad1	FB
1.77398e-24	0.612448	0.302	0.192	4.32088e-20	Insr	FB
2.068e-24	-0.835696	0.259	0.367	5.03702e-20	Il6	FB
2.21676e-24	-0.527137	0.614	0.68	5.39937e-20	Pakap.1	FB
2.43784e-24	0.713118	0.378	0.262	5.93786e-20	Prss23	FB
3.11783e-24	0.493361	0.622	0.519	7.59409e-20	C1qtnf7	FB
4.4181e-24	-0.356355	0.763	0.801	1.07612e-19	Hsp90ab1	FB
6.14359e-24	0.567988	0.428	0.309	1.49639e-19	Arhgap42	FB
9.03726e-24	-0.559999	0.516	0.585	2.20121e-19	Tra2b	FB
1.06781e-23	0.60248	0.471	0.36	2.60085e-19	Ablim1	FB
1.20894e-23	-0.95917	0.194	0.292	2.94462e-19	Chordc1	FB
1.27765e-23	-0.469807	0.572	0.64	3.11197e-19	Pmepa1	FB
1.31058e-23	-0.763128	0.384	0.472	3.19217e-19	Brd2	FB
1.61574e-23	0.557281	0.478	0.367	3.93546e-19	Txndc5	FB
2.43262e-23	0.486282	0.56	0.447	5.92513e-19	Rsu1	FB
2.91805e-23	0.831307	0.234	0.14	7.10749e-19	Fgd4	FB
3.38001e-23	0.363469	0.836	0.793	8.23269e-19	Dlc1	FB
3.43346e-23	-0.828511	0.428	0.503	8.36288e-19	Irf1	FB
3.85527e-23	-0.305066	0.817	0.834	9.39029e-19	Ddx5	FB
5.18943e-23	0.576254	0.457	0.345	1.26399e-18	Cd55	FB
6.32979e-23	-0.865981	0.193	0.294	1.54175e-18	Pabpn1	FB
7.02706e-23	0.404297	0.713	0.622	1.71158e-18	Mir99ahg	FB
8.85809e-23	0.667411	0.354	0.248	2.15756e-18	Oxct1	FB
9.14474e-23	0.571408	0.357	0.246	2.22738e-18	Cyp20a1	FB
1.05158e-22	0.65961	0.254	0.156	2.56135e-18	Adap2	FB
1.12963e-22	-0.833305	0.45	0.529	2.75145e-18	G0s2	FB
1.37303e-22	0.674231	0.338	0.232	3.34428e-18	Irak3	FB
1.37329e-22	0.312431	0.871	0.849	3.34491e-18	Rbms3	FB
1.41327e-22	-0.49938	0.713	0.765	3.44231e-18	Dusp1	FB
1.68512e-22	0.674018	0.365	0.259	4.10444e-18	Col14a1	FB
1.78576e-22	0.45699	0.533	0.415	4.34957e-18	Plekha5	FB
1.8305e-22	0.378513	0.767	0.72	4.45856e-18	Dpep1	FB
2.0501e-22	-0.946686	0.346	0.432	4.99343e-18	Thbs1	FB
2.11757e-22	0.465941	0.589	0.481	5.15776e-18	Gulp1	FB
2.48709e-22	0.866007	0.263	0.167	6.0578e-18	Maged2	FB
2.53852e-22	0.562231	0.481	0.372	6.18306e-18	Flna	FB
2.96156e-22	-0.641239	0.473	0.539	7.21346e-18	Manf	FB
3.53722e-22	0.548317	0.346	0.235	8.61561e-18	Dock11	FB
3.82883e-22	-0.796376	0.405	0.485	9.32588e-18	Irs2	FB
4.07082e-22	0.629831	0.432	0.319	9.91529e-18	Plekha6	FB
4.1903e-22	-0.675059	0.587	0.636	1.02063e-17	Lmna	FB
4.44617e-22	0.552539	0.511	0.415	1.08295e-17	Capns1	FB
4.62838e-22	-0.601446	0.474	0.559	1.12733e-17	Ppp1r15a	FB
5.49912e-22	-0.748467	0.21	0.311	1.33942e-17	Per2	FB
5.91858e-22	-0.554858	0.228	0.329	1.44159e-17	Apod	FB
6.03915e-22	0.712367	0.415	0.317	1.47096e-17	Atf5	FB
6.33988e-22	0.395445	0.743	0.709	1.54421e-17	S100a11	FB
7.66139e-22	0.362356	0.711	0.622	1.86609e-17	Gm56730	FB
8.67888e-22	0.395523	0.747	0.68	2.11391e-17	Pcsk6	FB
1.0933e-21	-0.466499	0.644	0.692	2.66296e-17	Hnrnph1	FB
1.40334e-21	0.679661	0.297	0.199	3.41812e-17	Dnah7a	FB
1.63002e-21	-0.49472	0.62	0.671	3.97024e-17	Nfkbia	FB
1.90661e-21	0.814529	0.235	0.144	4.64393e-17	Actc1	FB
2.09291e-21	0.568879	0.391	0.287	5.09769e-17	Fkbp2	FB
2.89044e-21	-0.785648	0.305	0.4	7.04025e-17	Kdm6b	FB
3.42854e-21	-0.806052	0.331	0.416	8.35089e-17	Azin1	FB
3.9315e-21	0.557744	0.521	0.418	9.57595e-17	Fbln5	FB
4.76241e-21	-0.527881	0.527	0.602	1.15998e-16	Srsf7	FB
5.43315e-21	0.400642	0.623	0.529	1.32335e-16	Ar	FB
5.8294e-21	0.925842	0.205	0.121	1.41987e-16	Cavin2	FB
6.51739e-21	0.531823	0.486	0.38	1.58744e-16	Pde3a	FB
6.96473e-21	0.486439	0.6	0.492	1.6964e-16	Psd3	FB
7.05018e-21	0.673225	0.248	0.156	1.71721e-16	Ldlr	FB
7.29358e-21	0.509322	0.647	0.574	1.7765e-16	Sgcd	FB
7.72724e-21	-0.93784	0.222	0.313	1.88212e-16	Txndc11	FB
8.00274e-21	0.536039	0.313	0.211	1.94923e-16	Cep85l	FB
9.60901e-21	-0.730455	0.274	0.373	2.34047e-16	Dnajb1	FB
1.15685e-20	-0.959907	0.159	0.251	2.81773e-16	C7	FB
1.2307e-20	0.341442	0.762	0.697	2.99762e-16	Man1a	FB
1.37701e-20	0.499839	0.444	0.337	3.35397e-16	Cr1l	FB
1.51313e-20	0.383442	0.63	0.528	3.68554e-16	Epb41l2	FB
1.76555e-20	0.552594	0.427	0.323	4.30036e-16	Pdzd2	FB
1.95479e-20	-0.427019	0.703	0.754	4.76129e-16	Arf4	FB
2.24484e-20	0.633778	0.4	0.298	5.46775e-16	Gda	FB
2.42155e-20	0.490668	0.586	0.49	5.89817e-16	Rap1a	FB
3.52346e-20	-0.380685	0.724	0.764	8.5821e-16	Stat3	FB
3.60919e-20	0.33406	0.851	0.8	8.79091e-16	Mast4	FB
6.96998e-20	0.657607	0.342	0.242	1.69768e-15	Gstm2	FB
9.24809e-20	0.637068	0.221	0.134	2.25256e-15	Rian	FB
9.3738e-20	0.392062	0.596	0.492	2.28318e-15	Cblb	FB
9.53734e-20	0.437678	0.392	0.286	2.32301e-15	Antxr2	FB
9.58627e-20	0.597496	0.342	0.242	2.33493e-15	Cog5	FB
1.2119e-19	-0.507826	0.546	0.613	2.95183e-15	Srsf2	FB
1.58079e-19	0.668888	0.286	0.193	3.85032e-15	Rps6ka5	FB
1.66181e-19	0.424888	0.601	0.504	4.04767e-15	Xdh	FB
1.97717e-19	0.44681	0.505	0.402	4.81579e-15	Matn2	FB
2.43897e-19	0.660027	0.336	0.243	5.94059e-15	Gfra1	FB
2.51973e-19	0.467225	0.53	0.424	6.13731e-15	Abca8b	FB
2.64938e-19	-0.529819	0.446	0.528	6.45309e-15	Socs2	FB
2.89655e-19	0.388338	0.675	0.611	7.05512e-15	Septin7	FB
4.2776e-19	0.31084	0.491	0.384	1.0419e-14	Ngf	FB
4.4069e-19	0.545637	0.397	0.292	1.07339e-14	Gpx8	FB
4.55781e-19	0.420631	0.666	0.659	1.11015e-14	Rpl10	FB
5.01162e-19	0.52003	0.618	0.561	1.22068e-14	Rbp1	FB
5.14251e-19	-0.688073	0.256	0.343	1.25256e-14	Zfas1	FB
5.24471e-19	0.66254	0.284	0.19	1.27745e-14	Taldo1	FB
5.54011e-19	0.453996	0.516	0.418	1.3494e-14	Islr	FB
7.47184e-19	0.506692	0.36	0.258	1.81991e-14	Resf1	FB
8.36604e-19	-0.477644	0.621	0.682	2.03772e-14	Ly6a	FB
8.82755e-19	-0.534718	0.352	0.43	2.15013e-14	Rrm2b	FB
1.14607e-18	0.905939	0.327	0.241	2.79148e-14	Tppp3	FB
1.19062e-18	0.343023	0.718	0.647	2.89999e-14	Lpp	FB
1.48296e-18	-0.491205	0.546	0.607	3.61204e-14	Rhoq	FB
1.98405e-18	-0.650062	0.611	0.69	4.83256e-14	Fabp4	FB
2.48068e-18	0.583383	0.388	0.289	6.0422e-14	Col4a4	FB
3.05179e-18	0.441539	0.602	0.508	7.43325e-14	Man2a1	FB
3.3557e-18	0.67265	0.237	0.153	8.17348e-14	Dhrs3	FB
3.44829e-18	0.597777	0.356	0.258	8.39899e-14	Sema5a	FB
3.53986e-18	-0.469615	0.526	0.609	8.62204e-14	Atf3	FB
3.68952e-18	0.768569	0.217	0.137	8.98656e-14	Zfp950	FB
4.35748e-18	0.586059	0.43	0.33	1.06135e-13	Clic1	FB
4.4674e-18	0.512466	0.567	0.487	1.08813e-13	Tpm4	FB
4.47627e-18	0.518881	0.449	0.345	1.09028e-13	Fhl1	FB
4.91161e-18	0.431311	0.537	0.441	1.19632e-13	Klf7	FB
5.47108e-18	0.558052	0.327	0.233	1.33259e-13	Mill2	FB
7.81804e-18	0.569185	0.265	0.174	1.90424e-13	Kdelr3	FB
8.4214e-18	0.611943	0.607	0.545	2.0512e-13	Actg1	FB
8.50731e-18	0.457425	0.403	0.302	2.07213e-13	Asph	FB
8.55958e-18	0.531737	0.332	0.236	2.08486e-13	Acat1	FB
8.7915e-18	0.629678	0.298	0.207	2.14135e-13	Copg1	FB
8.8608e-18	0.32647	0.79	0.736	2.15823e-13	Sparcl1	FB
9.03241e-18	0.381006	0.679	0.655	2.20002e-13	Ppia	FB
9.97855e-18	0.490312	0.373	0.273	2.43047e-13	Ndufv2	FB
1.29839e-17	-0.85211	0.208	0.293	3.16249e-13	Nr4a3	FB
1.42201e-17	0.509532	0.264	0.175	3.46358e-13	Cstpp1	FB
1.50205e-17	0.526073	0.352	0.258	3.65854e-13	Rin2	FB
1.80257e-17	0.613983	0.317	0.228	4.39052e-13	Ndrg2	FB
2.39445e-17	0.59662	0.335	0.24	5.83216e-13	Snx24	FB
2.63078e-17	0.32009	0.695	0.619	6.40779e-13	Pard3b	FB
2.77785e-17	0.79677	0.241	0.159	6.76602e-13	Yif1b	FB
3.02963e-17	-0.556591	0.435	0.51	7.37926e-13	Nufip2	FB
3.3394e-17	0.574993	0.256	0.171	8.13378e-13	Vps13c	FB
3.87326e-17	0.349248	0.56	0.454	9.4341e-13	Acap2	FB
4.00759e-17	0.625733	0.28	0.195	9.76129e-13	Bach2	FB
4.3801e-17	0.365042	0.512	0.41	1.06686e-12	Septin8	FB
5.00782e-17	0.323864	0.596	0.494	1.21975e-12	Exoc4	FB
5.16562e-17	0.438931	0.408	0.305	1.25819e-12	Zfp638	FB
5.68176e-17	-0.301152	0.67	0.728	1.38391e-12	Rpl27a	FB
5.68467e-17	0.484451	0.245	0.159	1.38462e-12	Wbp1l	FB
5.85829e-17	0.557053	0.324	0.232	1.4269e-12	Stx8	FB
6.62599e-17	-0.647844	0.202	0.285	1.61389e-12	Rnf19b	FB
6.66469e-17	-0.323625	0.815	0.834	1.62332e-12	Gnas	FB
6.74188e-17	0.497109	0.367	0.273	1.64212e-12	2210408F21Rik	FB
7.54717e-17	0.663396	0.243	0.161	1.83826e-12	Spata6	FB
7.62294e-17	0.360331	0.493	0.391	1.85672e-12	Utrn	FB
8.48205e-17	0.589889	0.451	0.359	2.06597e-12	Rhoc	FB
1.03119e-16	-0.523938	0.473	0.531	2.51168e-12	Wsb1	FB
1.05863e-16	0.394121	0.656	0.577	2.5785e-12	Pbx1	FB
1.19019e-16	0.38717	0.555	0.475	2.89895e-12	Bsg	FB
1.52956e-16	0.351062	0.481	0.379	3.72554e-12	Fam114a1	FB
1.59392e-16	0.587749	0.201	0.125	3.8823e-12	Hsd17b12	FB
1.65849e-16	0.484819	0.438	0.346	4.03958e-12	Cavin1	FB
1.78883e-16	0.402313	0.348	0.253	4.35706e-12	Os9	FB
1.85018e-16	0.447843	0.416	0.319	4.50649e-12	Dap	FB
1.95174e-16	0.311695	0.632	0.539	4.75385e-12	Ifi207	FB
2.28611e-16	-0.731219	0.196	0.276	5.56827e-12	Snhg12	FB
2.3329e-16	-0.516982	0.358	0.437	5.68225e-12	Coq10b	FB
2.4547e-16	-0.528717	0.371	0.452	5.97892e-12	Sgk1	FB
3.86021e-16	0.529251	0.666	0.604	9.40232e-12	Gfpt2	FB
4.36175e-16	-0.448872	0.624	0.669	1.06239e-11	Aldh1a1	FB
4.57876e-16	-0.668151	0.32	0.393	1.11525e-11	Snhg8	FB
4.8519e-16	-0.466065	0.338	0.422	1.18178e-11	Ier3	FB
5.89562e-16	0.36076	0.86	0.826	1.436e-11	Actb	FB
6.0163e-16	-0.757819	0.197	0.278	1.46539e-11	Prg4	FB
6.39717e-16	-0.318284	0.629	0.676	1.55816e-11	Rpl36a	FB
7.96994e-16	0.586782	0.332	0.246	1.94124e-11	Slco2b1	FB
8.36119e-16	0.421502	0.62	0.582	2.03654e-11	Ppib	FB
8.36412e-16	-0.420123	0.557	0.611	2.03725e-11	Dnajc3	FB
8.65931e-16	0.455492	0.281	0.195	2.10915e-11	Yipf3	FB
1.08676e-15	-0.693175	0.135	0.207	2.64702e-11	Srsf9	FB
1.09055e-15	0.458171	0.383	0.292	2.65624e-11	Adamtsl3	FB
1.25094e-15	0.518139	0.428	0.341	3.04691e-11	Pfkp	FB
1.31247e-15	-0.625699	0.14	0.216	3.19678e-11	Mmp3	FB
1.32293e-15	-0.9064	0.165	0.238	3.22226e-11	Tspan4	FB
1.33001e-15	-0.442838	0.588	0.641	3.23951e-11	Ifi27l2a	FB
1.48687e-15	-0.451486	0.452	0.522	3.62157e-11	Mtch1	FB
1.50904e-15	-0.583769	0.315	0.389	3.67556e-11	Dnajb9	FB
1.51903e-15	0.39364	0.559	0.483	3.6999e-11	Eef1g	FB
1.76633e-15	0.611493	0.238	0.161	4.30224e-11	Dennd6a	FB
2.0082e-15	0.376666	0.834	0.804	4.89138e-11	Gpc6	FB
2.03807e-15	-1.11075	0.224	0.3	4.96412e-11	Gclc	FB
2.12409e-15	-0.526105	0.587	0.634	5.17364e-11	Hspb1	FB
2.48604e-15	0.421558	0.646	0.582	6.05525e-11	Anxa2	FB
2.667e-15	0.595656	0.21	0.135	6.49601e-11	Srebf2	FB
2.69467e-15	0.476529	0.335	0.248	6.5634e-11	Rad21	FB
2.84975e-15	0.417137	0.55	0.467	6.94114e-11	Ptgis	FB
2.92815e-15	0.393581	0.449	0.349	7.13209e-11	Add1	FB
2.9805e-15	0.517777	0.373	0.283	7.25961e-11	Acyp2	FB
3.1987e-15	0.375551	0.512	0.425	7.79107e-11	Ppp2r3a	FB
3.35348e-15	0.501961	0.272	0.191	8.16807e-11	Slc12a6	FB
3.48236e-15	0.64411	0.235	0.157	8.48199e-11	Peli2	FB
4.05813e-15	0.52927	0.335	0.248	9.88439e-11	Plekhh2	FB
4.19663e-15	0.340195	0.545	0.456	1.02217e-10	Sh3bgrl	FB
5.01598e-15	0.515995	0.25	0.17	1.22174e-10	Frmd4b	FB
5.23031e-15	0.39404	0.53	0.442	1.27395e-10	Golim4	FB
5.25473e-15	-0.696609	0.316	0.391	1.2799e-10	Ptgs2	FB
5.42367e-15	0.405609	0.304	0.217	1.32104e-10	2610005L07Rik	FB
6.20587e-15	0.414441	0.415	0.321	1.51156e-10	Tmco1	FB
6.71788e-15	0.327678	0.312	0.224	1.63628e-10	Wdr44	FB
7.20656e-15	0.373872	0.559	0.463	1.7553e-10	Foxn3	FB
7.41452e-15	0.45731	0.254	0.174	1.80596e-10	Phkb	FB
7.43016e-15	0.396285	0.418	0.325	1.80977e-10	Syne1	FB
7.57362e-15	0.38634	0.636	0.589	1.84471e-10	Selenof	FB
8.6634e-15	-0.470714	0.421	0.488	2.11014e-10	Drap1	FB
8.67494e-15	-0.31048	0.696	0.739	2.11296e-10	H3f3b	FB
9.76141e-15	0.552526	0.256	0.177	2.37759e-10	Tgfb1i1	FB
1.0076e-14	-0.631909	0.249	0.326	2.45421e-10	Rras	FB
1.01176e-14	0.31539	0.29	0.204	2.46435e-10	Tln2	FB
1.19611e-14	0.497466	0.314	0.23	2.91336e-10	Prickle2	FB
1.40104e-14	0.429869	0.491	0.4	3.41251e-10	Kat2b	FB
1.53704e-14	0.60138	0.217	0.144	3.74378e-10	Clip2	FB
1.72927e-14	-0.560698	0.327	0.405	4.21198e-10	Ccn2	FB
1.77985e-14	0.466178	0.385	0.295	4.33519e-10	Cpne3	FB
1.78396e-14	0.426567	0.406	0.318	4.34519e-10	Cnpy2	FB
1.85482e-14	-0.693681	0.216	0.291	4.51778e-10	Cacybp	FB
2.04499e-14	0.876218	0.204	0.136	4.98097e-10	Gabra3	FB
2.0783e-14	0.383829	0.308	0.221	5.06211e-10	Sfxn1	FB
2.10787e-14	0.382188	0.568	0.488	5.13414e-10	Eda	FB
2.21645e-14	0.620855	0.269	0.192	5.3986e-10	Asap2	FB
2.21833e-14	0.405587	0.629	0.557	5.40319e-10	Pid1	FB
2.60163e-14	-0.498914	0.637	0.674	6.3368e-10	Nfkb1	FB
2.84173e-14	0.445562	0.484	0.402	6.9216e-10	Tmed3	FB
3.06796e-14	0.410479	0.725	0.668	7.47262e-10	Adamts5	FB
3.55914e-14	0.459538	0.345	0.259	8.669e-10	Chmp3	FB
3.63544e-14	-0.466138	0.511	0.566	8.85485e-10	Casp4	FB
3.74438e-14	0.69385	0.204	0.136	9.12019e-10	Olfml1	FB
3.79132e-14	0.529805	0.288	0.208	9.23453e-10	Pon2	FB
3.81013e-14	-0.489218	0.347	0.411	9.28035e-10	Rpl10-ps3	FB
3.95109e-14	-0.809572	0.262	0.33	9.62368e-10	Sik1	FB
5.08798e-14	-0.705476	0.268	0.34	1.23928e-09	Slbp	FB
5.14305e-14	0.391094	0.362	0.277	1.25269e-09	Slit2	FB
5.24223e-14	-0.488928	0.407	0.478	1.27685e-09	Nop58	FB
5.75629e-14	0.397626	0.337	0.253	1.40206e-09	Cdkal1	FB
6.17241e-14	0.365349	0.587	0.523	1.50341e-09	Serpinb6a	FB
6.17584e-14	0.34375	0.365	0.279	1.50425e-09	Copz2	FB
6.2505e-14	0.407435	0.325	0.238	1.52243e-09	Tnik	FB
6.33144e-14	0.487933	0.381	0.295	1.54215e-09	Ilk	FB
6.3322e-14	0.337734	0.516	0.431	1.54233e-09	Tmbim6	FB
6.98045e-14	0.449338	0.381	0.296	1.70023e-09	Bcap31	FB
7.37541e-14	0.360163	0.387	0.299	1.79643e-09	Adamts10	FB
7.45063e-14	0.646524	0.225	0.152	1.81475e-09	Ide	FB
8.00512e-14	0.41754	0.487	0.404	1.94981e-09	Cask	FB
9.66018e-14	0.383634	0.445	0.357	2.35293e-09	Slc29a1	FB
1.08511e-13	0.464027	0.36	0.273	2.64301e-09	Tln1	FB
1.10756e-13	0.414251	0.593	0.546	2.69768e-09	Cfl1	FB
1.20503e-13	0.378515	0.384	0.297	2.9351e-09	Anxa6	FB
1.25624e-13	0.501584	0.267	0.191	3.05982e-09	Snx29	FB
1.30835e-13	0.389906	0.408	0.321	3.18676e-09	Naalad2	FB
1.36564e-13	0.334445	0.495	0.407	3.32629e-09	Tbrg1	FB
1.62797e-13	-0.447296	0.385	0.45	3.96525e-09	Skil	FB
1.75891e-13	0.395526	0.391	0.307	4.28418e-09	Chd6	FB
1.83807e-13	0.658324	0.252	0.177	4.47698e-09	Mtus1	FB
1.85691e-13	0.411605	0.355	0.27	4.52287e-09	Dcbld2	FB
1.98672e-13	0.40198	0.208	0.138	4.83905e-09	Sipa1	FB
2.04647e-13	0.844067	0.225	0.158	4.98459e-09	Pdgfd	FB
2.06549e-13	0.526291	0.334	0.254	5.03092e-09	Ankrd44	FB
2.07383e-13	0.38485	0.381	0.293	5.05123e-09	Stt3a	FB
2.18884e-13	0.382974	0.324	0.239	5.33136e-09	Vwa5a	FB
2.20532e-13	0.490895	0.355	0.274	5.3715e-09	Cry2	FB
2.26233e-13	0.453552	0.274	0.199	5.51035e-09	Zfp809	FB
2.29181e-13	0.363911	0.478	0.387	5.58216e-09	Mkln1	FB
2.49829e-13	-0.594452	0.504	0.555	6.0851e-09	Tbx20	FB
2.62306e-13	0.551924	0.222	0.152	6.38899e-09	Igsf10	FB
2.68333e-13	0.304403	0.369	0.28	6.53578e-09	Calcrl	FB
2.93573e-13	0.625675	0.215	0.144	7.15055e-09	Prkcsh	FB
3.02158e-13	0.397492	0.486	0.394	7.35966e-09	Exoc6b	FB
3.08713e-13	0.451545	0.246	0.172	7.51931e-09	Arhgap12	FB
3.12651e-13	0.495867	0.286	0.208	7.61523e-09	Nt5c2	FB
3.28692e-13	-0.567366	0.226	0.298	8.00596e-09	H2aj	FB
4.01635e-13	0.317112	0.667	0.606	9.78263e-09	Rab2a	FB
4.38093e-13	0.525492	0.257	0.181	1.06706e-08	Smarcb1	FB
4.41139e-13	0.427521	0.282	0.204	1.07448e-08	Myh10	FB
4.58411e-13	0.529753	0.293	0.216	1.11655e-08	Vdac3	FB
4.62901e-13	0.321153	0.545	0.464	1.12749e-08	Sgce	FB
4.67175e-13	0.311743	0.497	0.408	1.1379e-08	Rb1cc1	FB
4.818e-13	0.324411	0.58	0.499	1.17352e-08	Igf1r	FB
5.22389e-13	-0.304232	0.698	0.711	1.27238e-08	Hnrnpa2b1	FB
6.01881e-13	0.486125	0.296	0.216	1.466e-08	Stub1	FB
6.34458e-13	0.389848	0.439	0.355	1.54535e-08	Plscr4	FB
6.41624e-13	0.430913	0.384	0.298	1.5628e-08	Copb2	FB
6.70501e-13	0.423494	0.576	0.516	1.63314e-08	Emp3	FB
7.72991e-13	0.544571	0.2	0.133	1.88277e-08	Ppa1	FB
7.90946e-13	-0.68245	0.178	0.242	1.92651e-08	Rpl9-ps6	FB
8.62765e-13	0.414862	0.444	0.366	2.10144e-08	Atp1a2	FB
8.65795e-13	0.442536	0.291	0.21	2.10882e-08	Psme2	FB
8.86029e-13	0.470825	0.202	0.136	2.1581e-08	Fbxl20	FB
9.07171e-13	0.542884	0.209	0.141	2.2096e-08	Praf2	FB
1.05556e-12	0.447252	0.213	0.145	2.57103e-08	Yif1a	FB
1.06192e-12	-0.481821	0.476	0.534	2.58651e-08	Btg1	FB
1.10307e-12	-0.343794	0.772	0.786	2.68674e-08	Ubc	FB
1.13131e-12	0.373977	0.345	0.264	2.75553e-08	Bcl2	FB
1.25275e-12	0.426921	0.223	0.152	3.05133e-08	Fam20a	FB
1.26678e-12	0.301821	0.692	0.625	3.08551e-08	Pmp22	FB
1.39372e-12	-1.04493	0.151	0.214	3.39467e-08	Dusp6	FB
1.45309e-12	0.651827	0.244	0.174	3.53929e-08	Umad1	FB
1.47497e-12	0.418723	0.451	0.374	3.59259e-08	Maged1	FB
1.54434e-12	0.434571	0.39	0.311	3.76156e-08	Adgrd1	FB
1.54958e-12	0.492556	0.287	0.211	3.77432e-08	Dnajc19	FB
1.61355e-12	0.368364	0.433	0.348	3.93013e-08	Meis1	FB
1.64318e-12	0.517852	0.242	0.173	4.00228e-08	Pcca	FB
1.77869e-12	-0.432468	0.575	0.624	4.33236e-08	Pnp	FB
1.7789e-12	0.34371	0.5	0.423	4.33287e-08	Ifi27	FB
1.8397e-12	0.356826	0.543	0.472	4.48095e-08	Tram1	FB
1.8781e-12	0.396903	0.438	0.354	4.57449e-08	Runx1t1	FB
2.09718e-12	0.746028	0.214	0.151	5.10811e-08	Cd248	FB
2.12579e-12	0.302964	0.593	0.516	5.17778e-08	Scarb2	FB
2.12628e-12	0.43524	0.239	0.168	5.17899e-08	BC005624	FB
2.31438e-12	-0.506136	0.279	0.351	5.63712e-08	Chaserr	FB
2.31452e-12	0.360057	0.347	0.264	5.63748e-08	Asah1	FB
2.49036e-12	0.400986	0.364	0.281	6.06576e-08	Iah1	FB
2.49357e-12	0.374024	0.693	0.66	6.07359e-08	S100a10	FB
2.56486e-12	0.371719	0.358	0.28	6.24722e-08	Steap3	FB
2.73911e-12	0.450367	0.256	0.185	6.67166e-08	Rfc1	FB
2.89767e-12	0.883045	0.209	0.147	7.05785e-08	Sema3c	FB
3.10374e-12	0.316397	0.218	0.148	7.55977e-08	Ankfy1	FB
3.38361e-12	0.418392	0.475	0.399	8.24147e-08	Atp5g1	FB
3.60533e-12	0.572383	0.213	0.147	8.78151e-08	Dsel	FB
3.6189e-12	0.614801	0.286	0.212	8.81456e-08	Jpt1	FB
3.70845e-12	0.35857	0.318	0.239	9.03266e-08	Hnrnpul1	FB
3.8739e-12	-0.688164	0.182	0.249	9.43566e-08	Larp1	FB
4.04548e-12	0.314613	0.611	0.538	9.85357e-08	Ifngr1	FB
4.17095e-12	0.458659	0.38	0.299	1.01592e-07	Smc3	FB
4.24872e-12	0.471142	0.263	0.19	1.03486e-07	Idh1	FB
4.5417e-12	0.335572	0.439	0.358	1.10622e-07	Ddost	FB
4.54185e-12	0.331433	0.424	0.34	1.10626e-07	Sf3b2	FB
4.94194e-12	-0.440137	0.533	0.577	1.20371e-07	Sat1	FB
5.17711e-12	0.459204	0.311	0.233	1.26099e-07	Wipi1	FB
5.40087e-12	0.413657	0.32	0.242	1.31549e-07	Sppl2a	FB
5.78657e-12	0.331377	0.616	0.56	1.40943e-07	Calu	FB
6.21519e-12	0.333928	0.473	0.388	1.51383e-07	Kdelr2	FB
6.25737e-12	0.517671	0.263	0.192	1.52411e-07	Sesn1	FB
6.58492e-12	0.344684	0.414	0.331	1.60389e-07	Cyfip1	FB
6.58553e-12	0.474062	0.292	0.22	1.60404e-07	Cxcl16	FB
6.84973e-12	0.316007	0.425	0.336	1.66839e-07	Vps13b	FB
6.88705e-12	0.387556	0.28	0.207	1.67748e-07	Ncald	FB
7.35496e-12	0.499532	0.407	0.327	1.79145e-07	Ndufb8	FB
7.59429e-12	-0.477986	0.269	0.335	1.84974e-07	Yy1	FB
7.60867e-12	0.509971	0.235	0.167	1.85324e-07	Zfp445	FB
8.38721e-12	-0.609402	0.176	0.24	2.04287e-07	Arl8a	FB
9.85674e-12	0.522919	0.251	0.182	2.40081e-07	Cept1	FB
9.90882e-12	0.370655	0.468	0.39	2.41349e-07	Tmed9	FB
1.01086e-11	0.441681	0.527	0.466	2.46214e-07	Vkorc1	FB
1.03353e-11	0.512596	0.208	0.142	2.51736e-07	Vapb	FB
1.1889e-11	0.630696	0.27	0.202	2.8958e-07	C4b	FB
1.22767e-11	-1.12055	0.21	0.269	2.99025e-07	Aldh1a2	FB
1.24149e-11	0.398346	0.32	0.243	3.02389e-07	Rnft1	FB
1.25974e-11	0.404369	0.482	0.408	3.06836e-07	Atp5pb	FB
1.26254e-11	0.537565	0.278	0.207	3.07516e-07	Palm	FB
1.43948e-11	0.326676	0.491	0.418	3.50615e-07	Cox16	FB
1.45793e-11	0.417918	0.35	0.275	3.55109e-07	Acadsb	FB
1.539e-11	-0.68121	0.203	0.268	3.74855e-07	B4galt5	FB
1.79646e-11	-0.694806	0.221	0.285	4.37565e-07	Sirt1	FB
1.84494e-11	0.548197	0.216	0.153	4.49372e-07	Snapc3	FB
1.92675e-11	-0.428757	0.471	0.523	4.69299e-07	Ddx3y	FB
1.96687e-11	-0.609455	0.202	0.267	4.79071e-07	Id1	FB
1.98179e-11	0.395887	0.317	0.241	4.82704e-07	Trf	FB
2.04344e-11	-0.421434	0.51	0.562	4.97721e-07	Ptpn12	FB
2.07073e-11	0.300031	0.587	0.502	5.04368e-07	Esyt2	FB
2.19074e-11	0.422138	0.278	0.205	5.33598e-07	Atp2b4	FB
2.23567e-11	0.403344	0.241	0.172	5.44543e-07	Ntan1	FB
2.26705e-11	0.372263	0.586	0.527	5.52185e-07	Pdia6	FB
2.37409e-11	0.434582	0.329	0.252	5.78256e-07	Ssr2	FB
2.38743e-11	0.432372	0.435	0.357	5.81507e-07	Park7	FB
2.46983e-11	0.422039	0.27	0.198	6.01576e-07	Cplane1	FB
2.48574e-11	-0.542057	0.376	0.433	6.05452e-07	Txnrd1	FB
2.49735e-11	0.495508	0.255	0.185	6.08279e-07	Poglut3	FB
2.70461e-11	-0.422055	0.492	0.539	6.58762e-07	Spry1	FB
2.75007e-11	0.355281	0.377	0.295	6.69834e-07	Itm2a	FB
2.75832e-11	0.30534	0.29	0.216	6.71844e-07	Mdm4	FB
2.80751e-11	-0.320178	0.471	0.533	6.83824e-07	Mcl1	FB
3.10486e-11	0.398085	0.556	0.509	7.56251e-07	Selenom	FB
3.22042e-11	0.338841	0.405	0.324	7.84398e-07	Atxn10	FB
3.25832e-11	0.315124	0.404	0.322	7.93629e-07	Slc16a2	FB
3.34399e-11	0.523686	0.277	0.21	8.14495e-07	Sdk1	FB
3.51743e-11	0.605102	0.274	0.207	8.56741e-07	Aig1	FB
4.07503e-11	0.714992	0.201	0.14	9.92554e-07	Tmem205	FB
4.33858e-11	0.603071	0.216	0.151	1.05675e-06	Cdc123	FB
4.49477e-11	0.354966	0.28	0.209	1.09479e-06	Stk38	FB
4.53356e-11	0.44893	0.21	0.148	1.10424e-06	Cwc27	FB
4.58187e-11	0.369534	0.22	0.155	1.11601e-06	Traf3ip2	FB
4.9368e-11	0.37574	0.312	0.238	1.20246e-06	Tmcc3	FB
5.06484e-11	-0.337584	0.608	0.633	1.23364e-06	Ddx3x	FB
5.24662e-11	0.393874	0.529	0.462	1.27792e-06	Enpp2	FB
5.33963e-11	0.385001	0.385	0.308	1.30057e-06	Phlpp1	FB
5.80809e-11	-0.516046	0.191	0.253	1.41468e-06	Taf10	FB
5.92484e-11	0.378131	0.346	0.27	1.44311e-06	Pcmtd1	FB
5.93955e-11	-0.343328	0.388	0.453	1.4467e-06	Rnf11	FB
5.97753e-11	0.362429	0.345	0.268	1.45595e-06	Mat2b	FB
6.28873e-11	0.308667	0.595	0.527	1.53175e-06	Txnip	FB
6.32997e-11	0.339573	0.484	0.408	1.54179e-06	Atp5o	FB
6.36677e-11	0.347088	0.477	0.397	1.55075e-06	Arhgap10	FB
6.55258e-11	-0.351383	0.444	0.499	1.59601e-06	Sod1	FB
7.12612e-11	-0.642161	0.165	0.224	1.73571e-06	Lbp	FB
7.20972e-11	-0.526574	0.337	0.396	1.75607e-06	Sbno2	FB
7.29111e-11	0.397129	0.416	0.336	1.7759e-06	Eif3c	FB
7.56252e-11	-0.725456	0.196	0.257	1.842e-06	Ccl19-ps2	FB
7.7178e-11	0.311085	0.448	0.368	1.87982e-06	Dock7	FB
7.72117e-11	-0.572996	0.207	0.271	1.88064e-06	Serpine1	FB
8.48796e-11	0.463806	0.272	0.203	2.06741e-06	Dram2	FB
9.9462e-11	0.344453	0.481	0.409	2.4226e-06	Fkbp7	FB
9.96934e-11	-0.626665	0.217	0.277	2.42823e-06	Eid1	FB
1.02352e-10	0.42751	0.458	0.378	2.49298e-06	Klf3	FB
1.1059e-10	0.427884	0.352	0.277	2.69363e-06	Calm3	FB
1.17028e-10	0.304926	0.472	0.392	2.85046e-06	Ogt	FB
1.28219e-10	0.499815	0.209	0.149	3.12303e-06	Zmpste24	FB
1.30578e-10	0.399044	0.244	0.179	3.18048e-06	Pibf1	FB
1.30866e-10	0.316413	0.303	0.228	3.1875e-06	Insig2	FB
1.33458e-10	0.312447	0.45	0.369	3.25063e-06	Eprs	FB
1.34275e-10	0.36166	0.336	0.263	3.27055e-06	Dhrs7	FB
1.36877e-10	0.586642	0.202	0.142	3.33391e-06	Aspa	FB
1.38533e-10	0.31901	0.213	0.151	3.37426e-06	Vps41	FB
1.55451e-10	0.361151	0.36	0.284	3.78632e-06	Cd2ap	FB
1.59467e-10	0.357079	0.282	0.212	3.88413e-06	Ccdc186	FB
1.63361e-10	0.414651	0.231	0.167	3.97898e-06	Wdpcp	FB
1.73393e-10	0.385062	0.52	0.449	4.22334e-06	Dpysl3	FB
1.75738e-10	0.412708	0.297	0.225	4.28045e-06	Commd1	FB
1.903e-10	0.385666	0.362	0.289	4.63515e-06	Rcn1	FB
1.91067e-10	0.37876	0.256	0.189	4.65382e-06	Naxd	FB
1.95732e-10	0.370062	0.404	0.33	4.76744e-06	Qpct	FB
1.97645e-10	0.428046	0.234	0.171	4.81405e-06	Btrc	FB
2.09807e-10	0.316211	0.354	0.278	5.11026e-06	Abca1	FB
2.20948e-10	-0.357294	0.635	0.673	5.38162e-06	Hivep2	FB
2.23484e-10	0.373302	0.732	0.697	5.4434e-06	Ogn	FB
2.24699e-10	0.438249	0.36	0.29	5.473e-06	Ifi204	FB
2.27772e-10	-0.673542	0.158	0.216	5.54783e-06	Paxbp1	FB
2.29777e-10	0.32475	0.463	0.39	5.59667e-06	Ndufb9	FB
2.30899e-10	0.360018	0.466	0.39	5.62402e-06	Tusc3	FB
2.31553e-10	0.336337	0.33	0.256	5.63994e-06	Zhx3	FB
2.34851e-10	0.445215	0.239	0.174	5.72026e-06	Abhd16a	FB
2.41928e-10	-0.472646	0.38	0.433	5.89264e-06	Chd4	FB
2.4376e-10	0.358935	0.541	0.49	5.93726e-06	Dbi	FB
2.74065e-10	0.414717	0.28	0.213	6.67539e-06	Zfp407	FB
2.94511e-10	0.431449	0.273	0.207	7.17341e-06	Tlr4	FB
2.95744e-10	0.370217	0.405	0.331	7.20344e-06	Rpn1	FB
3.15312e-10	-0.578108	0.221	0.279	7.68004e-06	Tob1	FB
3.1755e-10	0.415469	0.321	0.252	7.73457e-06	Cep112	FB
3.1882e-10	-0.322794	0.571	0.608	7.7655e-06	Eif4a2	FB
3.37679e-10	0.382132	0.272	0.206	8.22485e-06	Rfx3	FB
3.95552e-10	0.448474	0.285	0.218	9.63445e-06	Galnt15	FB
4.27931e-10	0.415091	0.401	0.329	1.04231e-05	Pea15a	FB
4.34395e-10	0.417288	0.342	0.275	1.05806e-05	Wdr83os	FB
4.48227e-10	0.406043	0.36	0.287	1.09175e-05	Zbtb38	FB
4.51128e-10	-0.697786	0.279	0.334	1.09881e-05	Tnfaip2	FB
4.518e-10	0.493357	0.222	0.163	1.10045e-05	Zfp385a	FB
4.57676e-10	-0.778477	0.195	0.252	1.11476e-05	Simc1	FB
4.59836e-10	0.39122	0.518	0.457	1.12002e-05	Tubb5	FB
4.66816e-10	0.390152	0.339	0.266	1.13702e-05	Zranb2	FB
5.0205e-10	0.400109	0.381	0.307	1.22284e-05	Fgfr1op2	FB
5.04379e-10	0.318434	0.291	0.22	1.22852e-05	Thada	FB
5.36061e-10	0.514404	0.259	0.194	1.30568e-05	Coa3	FB
5.36733e-10	-0.437844	0.307	0.369	1.30732e-05	Sox9	FB
5.44209e-10	0.394149	0.378	0.306	1.32553e-05	Surf4	FB
5.73575e-10	-0.317538	0.584	0.615	1.39706e-05	Clk1	FB
5.96582e-10	0.47335	0.245	0.182	1.45309e-05	Thbd	FB
6.05451e-10	0.320735	0.261	0.196	1.4747e-05	Stx12	FB
6.19492e-10	-0.457816	0.477	0.535	1.5089e-05	Marchf3	FB
6.25801e-10	0.456339	0.236	0.171	1.52426e-05	Ganab	FB
6.31931e-10	-0.407652	0.506	0.552	1.53919e-05	Mat2a	FB
6.44664e-10	0.387132	0.237	0.173	1.57021e-05	Pcbd2	FB
6.55918e-10	0.376956	0.272	0.206	1.59762e-05	Magi1	FB
6.63403e-10	0.304717	0.504	0.43	1.61585e-05	Zmiz1	FB
6.90661e-10	0.30332	0.315	0.245	1.68224e-05	Gigyf2	FB
7.04209e-10	-0.495346	0.286	0.341	1.71524e-05	Maff	FB
7.0428e-10	0.486369	0.212	0.154	1.71542e-05	Glcci1	FB
7.10241e-10	0.311715	0.264	0.196	1.72993e-05	Smc5	FB
7.20736e-10	0.422867	0.259	0.194	1.7555e-05	Pkia	FB
7.30039e-10	0.440889	0.201	0.142	1.77816e-05	Tia1	FB
8.17119e-10	0.479157	0.223	0.162	1.99026e-05	Tmem140	FB
8.56649e-10	-0.740855	0.198	0.257	2.08654e-05	Polg2	FB
8.61961e-10	0.388296	0.386	0.319	2.09948e-05	Gucy1a2	FB
8.78261e-10	-0.59205	0.165	0.223	2.13918e-05	Nt5dc3	FB
8.78732e-10	0.442645	0.207	0.149	2.14033e-05	Osr1	FB
8.86155e-10	0.514384	0.225	0.165	2.15841e-05	Gpx7	FB
9.02115e-10	0.387307	0.295	0.23	2.19728e-05	Ston1	FB
9.50468e-10	0.434112	0.491	0.431	2.31505e-05	Swi5	FB
9.81719e-10	-0.359769	0.367	0.43	2.39117e-05	Rnd3	FB
1.03663e-09	0.336115	0.307	0.237	2.52493e-05	Tnks	FB
1.03854e-09	0.363202	0.225	0.164	2.52958e-05	Pigk	FB
1.04092e-09	0.325785	0.279	0.213	2.53536e-05	Dis3l2	FB
1.04544e-09	0.372309	0.276	0.212	2.54638e-05	AW554918	FB
1.08305e-09	0.348093	0.314	0.246	2.63798e-05	Ephx1	FB
1.1001e-09	0.456871	0.202	0.146	2.67951e-05	Chn1	FB
1.11164e-09	0.525365	0.244	0.183	2.70763e-05	Akap7	FB
1.13466e-09	0.315055	0.43	0.36	2.7637e-05	Arhgef40	FB
1.14024e-09	0.329081	0.379	0.307	2.77727e-05	Anapc5	FB
1.16033e-09	0.545836	0.256	0.194	2.82622e-05	Stambpl1	FB
1.17294e-09	-0.632273	0.302	0.355	2.85693e-05	Icam1	FB
1.18658e-09	0.32469	0.499	0.428	2.89015e-05	Smc1a	FB
1.21058e-09	0.405387	0.248	0.184	2.9486e-05	Tgm2	FB
1.23728e-09	-0.429269	0.536	0.588	3.01364e-05	Ror1	FB
1.25771e-09	0.435704	0.254	0.191	3.0634e-05	Dars	FB
1.28081e-09	0.359698	0.479	0.411	3.11967e-05	Ostc	FB
1.37103e-09	0.476669	0.206	0.147	3.33942e-05	Ccdc90b	FB
1.47471e-09	0.407034	0.207	0.149	3.59194e-05	Kiz	FB
1.59738e-09	0.304546	0.207	0.148	3.89074e-05	Hacd2	FB
1.77986e-09	0.323816	0.3	0.232	4.33521e-05	Tasor	FB
1.83328e-09	0.375469	0.356	0.288	4.46532e-05	Cxcl12	FB
1.84331e-09	-0.315401	0.555	0.607	4.48976e-05	Tnfaip6	FB
1.95948e-09	-0.608979	0.147	0.203	4.77271e-05	Ell2	FB
2.07887e-09	0.379801	0.231	0.169	5.0635e-05	Dguok	FB
2.17363e-09	0.380477	0.351	0.282	5.29431e-05	Mrps28	FB
2.18241e-09	0.309996	0.456	0.385	5.31569e-05	Zfp521	FB
2.32302e-09	0.306363	0.229	0.168	5.65818e-05	Nsf	FB
2.36763e-09	0.552134	0.259	0.196	5.76683e-05	Golga7	FB
2.41851e-09	0.353929	0.367	0.298	5.89077e-05	Aida	FB
2.43993e-09	0.324563	0.321	0.254	5.94293e-05	Gm36535	FB
2.52765e-09	-0.398348	0.266	0.327	6.1566e-05	Zfp91	FB
2.59649e-09	-0.575879	0.277	0.333	6.32427e-05	Plekhm2	FB
2.64731e-09	0.370366	0.455	0.387	6.44806e-05	4930578G10Rik	FB
2.65388e-09	0.306328	0.532	0.464	6.46406e-05	Cast	FB
2.80548e-09	0.331161	0.415	0.349	6.83331e-05	Lman1	FB
2.82932e-09	0.439486	0.238	0.18	6.89138e-05	Pla2r1	FB
3.06048e-09	0.432714	0.218	0.16	7.45441e-05	Mrpl27	FB
3.06929e-09	-0.383599	0.3	0.353	7.47587e-05	Hnrnpa0	FB
3.09827e-09	0.360026	0.384	0.314	7.54646e-05	Rnf13	FB
3.12585e-09	0.459265	0.263	0.2	7.61364e-05	Plxna2	FB
3.15001e-09	0.519259	0.206	0.15	7.67249e-05	Arsk	FB
3.2528e-09	0.302615	0.305	0.236	7.92284e-05	Lonp2	FB
3.44761e-09	-0.559327	0.222	0.274	8.39735e-05	Snhg1	FB
3.61871e-09	0.35778	0.423	0.354	8.81409e-05	Pdlim2	FB
3.66514e-09	0.327099	0.317	0.248	8.92717e-05	Ddx39b	FB
3.72509e-09	0.30807	0.365	0.295	9.07321e-05	Slc10a6	FB
4.31947e-09	-0.477699	0.235	0.295	0.000105209	Nasp	FB
4.36699e-09	0.397588	0.426	0.361	0.000106367	Edf1	FB
4.58983e-09	0.317596	0.459	0.392	0.000111794	Sec11a	FB
4.69335e-09	0.496227	0.298	0.232	0.000114316	Ppdpf	FB
4.93506e-09	-0.350925	0.498	0.547	0.000120203	Kpna4	FB
4.9447e-09	0.319825	0.435	0.361	0.000120438	Ncoa2	FB
5.08329e-09	0.360418	0.258	0.198	0.000123814	Nr3c2	FB
5.48348e-09	0.469007	0.369	0.302	0.000133561	Cbx5	FB
5.72005e-09	0.444729	0.292	0.229	0.000139323	Kat6a	FB
5.77362e-09	0.412869	0.325	0.26	0.000140628	Sdhb	FB
5.98573e-09	-0.418743	0.329	0.386	0.000145794	Gadd45g	FB
6.17307e-09	-0.623057	0.149	0.2	0.000150358	Snai1	FB
6.19568e-09	0.518514	0.215	0.16	0.000150908	Sh3kbp1	FB
6.26539e-09	-0.335257	0.626	0.65	0.000152606	Gls	FB
6.2654e-09	0.367079	0.204	0.149	0.000152606	Commd10	FB
6.27379e-09	0.330022	0.399	0.33	0.000152811	Mpc1	FB
6.30908e-09	0.33211	0.298	0.232	0.00015367	Hibadh	FB
6.76346e-09	-0.333046	0.654	0.682	0.000164738	Nktr	FB
7.31046e-09	0.366904	0.259	0.199	0.000178061	Zc2hc1a	FB
7.42184e-09	0.300396	0.592	0.547	0.000180774	Crip2	FB
7.81567e-09	-0.462083	0.424	0.473	0.000190366	Arglu1	FB
7.85808e-09	0.30357	0.595	0.537	0.000191399	Mxra8	FB
7.88867e-09	-0.334659	0.451	0.497	0.000192144	Eif5	FB
8.07894e-09	0.333165	0.297	0.232	0.000196779	Ubald2	FB
8.67898e-09	0.338133	0.355	0.287	0.000211394	Pdxdc1	FB
8.81665e-09	0.342963	0.486	0.419	0.000214747	Foxo1	FB
9.1016e-09	-0.54494	0.162	0.216	0.000221688	Nr6a1	FB
9.50033e-09	0.41325	0.339	0.275	0.0002314	Zfp131	FB
9.52241e-09	-0.510329	0.248	0.303	0.000231937	Socs1	FB
9.60534e-09	0.368872	0.495	0.433	0.000233957	Spcs1	FB
9.73207e-09	-0.811768	0.248	0.295	0.000237044	Plin2	FB
1.01182e-08	-0.374687	0.375	0.432	0.000246449	F2r	FB
1.08457e-08	0.302428	0.351	0.281	0.000264168	Mrpl23	FB
1.10362e-08	0.373521	0.321	0.254	0.000268809	Dnajc10	FB
1.16139e-08	0.38096	0.406	0.337	0.00028288	Capzb	FB
1.46197e-08	0.427093	0.396	0.333	0.000356093	Fxyd5	FB
1.49819e-08	0.335869	0.337	0.27	0.000364913	Ociad1	FB
1.61183e-08	0.358889	0.212	0.157	0.000392594	Mb	FB
1.61897e-08	-0.463371	0.209	0.263	0.000394333	Rybp	FB
1.68062e-08	-0.348572	0.428	0.478	0.000409349	Tsc22d2	FB
1.69571e-08	0.440061	0.262	0.202	0.000413024	Slc39a7	FB
1.75222e-08	0.319883	0.226	0.169	0.000426788	Ckap5	FB
1.75855e-08	0.427089	0.228	0.171	0.00042833	Tvp23b	FB
1.88304e-08	-0.561039	0.206	0.26	0.000458652	Kdm1a	FB
1.93153e-08	0.36977	0.358	0.293	0.000470464	Lvrn	FB
1.9534e-08	0.513143	0.371	0.311	0.000475789	Pla2g4a	FB
1.95729e-08	-0.325075	0.477	0.527	0.000476737	Etf1	FB
2.03523e-08	0.320339	0.244	0.184	0.00049572	Zmat2	FB
2.06733e-08	0.358413	0.238	0.181	0.000503541	Mitf	FB
2.1067e-08	0.333699	0.281	0.218	0.000513129	Dnm2	FB
2.35232e-08	-0.431372	0.361	0.412	0.000572956	Hes1	FB
2.4834e-08	0.344532	0.423	0.356	0.000604881	Shisa5	FB
2.50373e-08	0.442981	0.221	0.166	0.000609834	Naxe	FB
2.50831e-08	0.332846	0.246	0.186	0.00061095	Syap1	FB
2.55951e-08	-0.47094	0.226	0.277	0.000623419	Purb	FB
2.59034e-08	-0.460631	0.332	0.385	0.00063093	Myc	FB
2.66635e-08	0.306461	0.283	0.221	0.000649443	Kifap3	FB
2.69387e-08	0.379117	0.2	0.147	0.000656146	Vps35l	FB
2.72581e-08	0.380351	0.221	0.166	0.000663926	Ddx1	FB
2.96445e-08	0.363695	0.261	0.201	0.000722052	Skic8	FB
3.08859e-08	0.444065	0.22	0.166	0.000752289	Elp4	FB
3.14786e-08	0.401262	0.244	0.187	0.000766725	Lifr	FB
4.14457e-08	-0.528634	0.277	0.327	0.00100949	Pals1	FB
4.52769e-08	0.347611	0.351	0.289	0.00110281	Lsp1	FB
4.56727e-08	0.369973	0.357	0.292	0.00111245	Ndufb6	FB
4.57837e-08	-0.33983	0.525	0.56	0.00111515	Aff4	FB
4.71398e-08	-0.330805	0.517	0.567	0.00114818	Id2	FB
4.82896e-08	0.35847	0.339	0.276	0.00117619	Pcyt1a	FB
4.89907e-08	0.314589	0.282	0.22	0.00119327	Psmb7	FB
5.06519e-08	0.401574	0.288	0.225	0.00123373	Mydgf	FB
5.14951e-08	0.480858	0.206	0.153	0.00125427	Cradd	FB
5.19239e-08	0.311631	0.244	0.188	0.00126471	Arhgap18	FB
5.43463e-08	-0.43182	0.446	0.481	0.00132371	Gsta3	FB
5.48624e-08	0.354835	0.263	0.203	0.00133628	Stx4a	FB
5.56594e-08	0.399825	0.37	0.309	0.0013557	Anxa3	FB
5.80901e-08	-0.447625	0.23	0.282	0.0014149	Cdv3	FB
5.99333e-08	-0.390337	0.321	0.374	0.00145979	Spty2d1	FB
6.00592e-08	0.35411	0.299	0.24	0.00146286	Aff3	FB
6.34626e-08	0.435636	0.231	0.177	0.00154576	Rngtt	FB
6.35631e-08	-0.378724	0.601	0.636	0.00154821	Gm47283	FB
6.46549e-08	0.327731	0.26	0.202	0.0015748	Osbpl1a	FB
6.58622e-08	0.339334	0.294	0.235	0.00160421	Fam13b	FB
6.68655e-08	0.322082	0.218	0.164	0.00162864	Nfyc	FB
7.27938e-08	0.378983	0.306	0.243	0.00177304	Vti1b	FB
7.6762e-08	0.481429	0.321	0.258	0.00186969	Ppp2r1a	FB
7.86872e-08	0.338609	0.291	0.234	0.00191658	Phactr1	FB
8.19471e-08	0.493436	0.264	0.209	0.00199599	Lgals9	FB
8.23248e-08	-0.60225	0.282	0.328	0.00200519	Senp2	FB
8.27119e-08	0.310704	0.322	0.258	0.00201461	Ehd2	FB
8.34027e-08	0.389097	0.208	0.157	0.00203144	Tmem245	FB
8.34846e-08	-0.461975	0.255	0.304	0.00203343	Gnl3	FB
8.607e-08	-0.417507	0.299	0.346	0.00209641	Set	FB
8.81286e-08	0.401537	0.333	0.27	0.00214655	Prdx4	FB
8.817e-08	-0.503287	0.157	0.206	0.00214756	Snhg9	FB
8.89917e-08	-0.669543	0.247	0.293	0.00216757	Ier5	FB
9.05887e-08	0.444828	0.226	0.172	0.00220647	Suclg1	FB
9.35571e-08	-0.309472	0.579	0.62	0.00227877	mt-Atp8	FB
9.45499e-08	-0.475731	0.402	0.45	0.00230295	Tead1	FB
1.01221e-07	0.409644	0.273	0.215	0.00246545	Tm7sf3	FB
1.05459e-07	0.310111	0.226	0.172	0.00256867	Frg1	FB
1.09597e-07	0.39316	0.324	0.262	0.00266946	Mxd4	FB
1.10998e-07	0.324174	0.31	0.248	0.00270359	Nme1	FB
1.14901e-07	0.301895	0.367	0.305	0.00279864	Prr13	FB
1.20978e-07	-0.49541	0.22	0.272	0.00294667	Ttc19	FB
1.37498e-07	0.349554	0.275	0.216	0.00334904	Myl2	FB
1.4466e-07	-0.338831	0.311	0.361	0.00352349	Smad1	FB
1.47242e-07	0.311429	0.228	0.174	0.00358637	Tex264	FB
1.56214e-07	-0.546881	0.27	0.318	0.0038049	Pdpn	FB
1.74694e-07	0.318533	0.505	0.446	0.00425503	Grk5	FB
1.84354e-07	0.523319	0.222	0.172	0.0044903	Camkmt	FB
1.85497e-07	-0.335624	0.326	0.374	0.00451816	Eif1a	FB
1.93813e-07	0.379646	0.34	0.28	0.0047207	Sec13	FB
1.99402e-07	0.499717	0.339	0.283	0.00485685	Vat1	FB
1.99672e-07	-0.46646	0.337	0.384	0.0048634	Hdgf	FB
2.05937e-07	0.309716	0.21	0.159	0.005016	Numa1	FB
2.13486e-07	-0.46534	0.353	0.398	0.00519987	Vmp1	FB
2.15212e-07	-0.463091	0.409	0.445	0.00524193	Dennd4a	FB
2.22811e-07	-0.565955	0.219	0.269	0.00542702	Chka	FB
2.25943e-07	-0.51626	0.233	0.278	0.00550329	Ddx21	FB
2.57281e-07	0.404242	0.267	0.208	0.0062666	BC031181	FB
2.59049e-07	0.328042	0.24	0.186	0.00630967	Ufl1	FB
2.59706e-07	0.333013	0.285	0.227	0.00632566	Psmd14	FB
2.73949e-07	-0.444623	0.432	0.468	0.00667257	Rnf19a	FB
2.78292e-07	0.328114	0.388	0.327	0.00677836	Tsn	FB
2.83954e-07	0.368581	0.211	0.161	0.00691626	Fap	FB
2.92192e-07	0.390902	0.311	0.251	0.00711693	Gstm5	FB
2.9497e-07	0.393453	0.206	0.157	0.00718458	Pde8a	FB
3.02156e-07	-0.372079	0.459	0.507	0.00735961	Gm12394	FB
3.07745e-07	-0.349674	0.234	0.283	0.00749574	Kalrn	FB
3.2924e-07	0.307411	0.213	0.162	0.0080193	Mysm1	FB
3.38707e-07	0.428236	0.287	0.231	0.00824989	Rmnd5a	FB
3.40167e-07	0.307366	0.213	0.162	0.00828544	Ndufs8	FB
3.52243e-07	0.400968	0.385	0.327	0.00857957	Efemp1	FB
3.6347e-07	0.320253	0.487	0.431	0.00885304	Cavin3	FB
3.83168e-07	0.345436	0.541	0.489	0.00933283	Lsamp	FB
3.89875e-07	-0.40546	0.402	0.437	0.00949619	H2az1	FB
3.94689e-07	0.427219	0.292	0.234	0.00961344	Puf60	FB
4.20572e-07	0.394371	0.281	0.226	0.0102439	Mef2c	FB
4.54233e-07	0.448552	0.23	0.178	0.0110638	Ap1s2	FB
4.54939e-07	-0.947316	0.233	0.279	0.011081	Timp1	FB
4.62304e-07	-0.396981	0.198	0.245	0.0112603	Gclm	FB
4.72434e-07	0.307322	0.263	0.208	0.0115071	Nr2c2	FB
4.74211e-07	0.335002	0.377	0.319	0.0115504	Tmem65	FB
4.80399e-07	0.466775	0.204	0.157	0.0117011	Fam135a	FB
5.09023e-07	0.461852	0.352	0.295	0.0123983	Ckb	FB
5.61463e-07	-0.387562	0.269	0.315	0.0136755	Tnfsf12	FB
5.73979e-07	0.3463	0.415	0.355	0.0139804	Sar1a	FB
5.76645e-07	0.316317	0.264	0.211	0.0140454	Zfp608	FB
5.9227e-07	0.407203	0.252	0.2	0.0144259	Sacm1l	FB
6.63602e-07	0.302887	0.377	0.317	0.0161633	Atp6ap1	FB
6.76522e-07	-0.325691	0.375	0.419	0.0164781	Nup98	FB
7.6306e-07	0.351716	0.249	0.199	0.0185858	Specc1l	FB
7.81348e-07	0.394763	0.212	0.164	0.0190313	Slc25a36	FB
7.84178e-07	0.311548	0.227	0.175	0.0191002	Txndc12	FB
8.42234e-07	0.360603	0.328	0.273	0.0205143	Ggps1	FB
8.90497e-07	0.356969	0.361	0.303	0.0216898	Mdh1	FB
8.97782e-07	-0.679818	0.164	0.206	0.0218673	Creld2	FB
9.21009e-07	-0.351382	0.408	0.46	0.022433	St3gal4	FB
9.35798e-07	0.32345	0.393	0.334	0.0227932	Prdx2	FB
9.48692e-07	-0.515531	0.336	0.375	0.0231073	Sod2	FB
1.02998e-06	-0.300234	0.495	0.533	0.0250872	Phlda1	FB
1.054e-06	-0.450261	0.364	0.401	0.0256723	Tmed5	FB
1.06266e-06	0.322605	0.395	0.337	0.0258831	Ranbp1	FB
1.08795e-06	0.454807	0.202	0.156	0.0264992	Olfml2b	FB
1.14735e-06	0.333786	0.228	0.178	0.0279459	Gaa	FB
1.1929e-06	0.342663	0.244	0.192	0.0290554	Cir1	FB
1.21471e-06	0.390852	0.285	0.234	0.0295866	Wwp1	FB
1.266e-06	0.391307	0.211	0.163	0.030836	Slc1a3	FB
1.33589e-06	-0.314531	0.449	0.485	0.0325384	Ndufa6	FB
1.37463e-06	0.400963	0.24	0.189	0.033482	Syt11	FB
1.47989e-06	0.30358	0.223	0.174	0.0360456	Ptar1	FB
1.50285e-06	-0.347129	0.368	0.409	0.0366049	Dnaja2	FB
1.54355e-06	0.334519	0.334	0.28	0.0375963	Akr1b3	FB
1.68617e-06	0.395317	0.2	0.153	0.0410699	Virma	FB
1.71807e-06	0.439383	0.281	0.233	0.0418471	Nova1	FB
1.86952e-06	0.41044	0.24	0.19	0.0455358	Ola1	FB
1.9485e-06	0.338053	0.231	0.183	0.0474597	Ralgapb	FB
2.00482e-06	-0.486281	0.302	0.345	0.0488315	Penk	FB
2.05754e-06	0.300348	0.302	0.246	0.0501155	Tspan31	FB
2.28743e-06	0.340398	0.269	0.217	0.0557149	Mlxip	FB
2.28969e-06	0.301091	0.215	0.167	0.0557699	Ifi35	FB
2.30975e-06	0.351671	0.242	0.191	0.0562586	Dnpep	FB
2.33101e-06	0.30503	0.241	0.191	0.0567765	Ror2	FB
2.34593e-06	0.352039	0.302	0.254	0.0571399	Prkn	FB
2.34912e-06	-0.381131	0.444	0.477	0.0572176	Atf4	FB
2.38854e-06	0.339539	0.242	0.191	0.0581777	Cops6	FB
2.41137e-06	0.38054	0.214	0.168	0.0587338	Exoc3	FB
2.43058e-06	0.339482	0.22	0.172	0.0592016	Abcd3	FB
2.54123e-06	0.302326	0.238	0.189	0.0618966	Lztfl1	FB
2.59571e-06	0.31111	0.238	0.188	0.0632237	Timm23	FB
2.63069e-06	-0.358131	0.173	0.217	0.0640758	Mafg	FB
2.67169e-06	0.329933	0.294	0.243	0.0650744	Immp1l	FB
2.85625e-06	0.344776	0.292	0.242	0.0695698	Atf7ip	FB
3.27297e-06	0.348185	0.235	0.184	0.0797198	Rad23a	FB
3.3761e-06	-0.327223	0.375	0.413	0.0822318	Ddx50	FB
3.5402e-06	0.429307	0.238	0.189	0.0862288	Mettl9	FB
3.63191e-06	0.339161	0.264	0.213	0.0884625	Ptov1	FB
3.74743e-06	0.337232	0.376	0.319	0.0912761	Ddah2	FB
3.97684e-06	-0.461386	0.237	0.28	0.096864	Ube2j1	FB
4.0024e-06	0.371085	0.268	0.22	0.0974864	Taf3	FB
4.0297e-06	-0.503671	0.215	0.261	0.0981514	Lrmda	FB
4.09323e-06	0.336751	0.233	0.185	0.0996987	Clcn3	FB
4.11853e-06	-0.430852	0.439	0.469	0.100315	Hspe1	FB
4.43597e-06	0.371138	0.25	0.202	0.108047	Unc50	FB
4.51398e-06	-0.349412	0.37	0.404	0.109947	Ppp1cc	FB
4.53045e-06	0.386089	0.221	0.175	0.110348	Pon3	FB
4.73312e-06	0.477945	0.213	0.167	0.115285	Commd3	FB
4.98064e-06	0.307253	0.408	0.351	0.121313	Arhgdia	FB
5.10998e-06	0.303977	0.304	0.253	0.124464	Emp2	FB
5.2666e-06	0.480549	0.215	0.17	0.128279	Arhgap29	FB
5.53592e-06	-0.371423	0.265	0.303	0.134838	Odc1	FB
5.976e-06	0.340496	0.258	0.207	0.145557	Clptm1l	FB
6.26763e-06	0.316654	0.403	0.351	0.152661	Smchd1	FB
6.77641e-06	0.389537	0.386	0.333	0.165053	Fxyd6	FB
6.78586e-06	0.341894	0.39	0.337	0.165283	Anapc11	FB
7.04713e-06	-0.370924	0.27	0.313	0.171647	Mettl23	FB
7.21945e-06	0.396899	0.215	0.169	0.175844	Hsd17b10	FB
7.34123e-06	-0.38948	0.413	0.451	0.17881	Zfc3h1	FB
7.61778e-06	-0.437462	0.312	0.354	0.185546	Tex14	FB
7.63456e-06	-0.538857	0.315	0.35	0.185955	Rnf213	FB
7.65121e-06	0.346271	0.215	0.17	0.18636	Ndufv1	FB
8.32424e-06	0.341715	0.348	0.295	0.202754	Mapk9	FB
8.64146e-06	-0.526507	0.269	0.31	0.21048	Tgfb2	FB
8.67231e-06	0.480366	0.264	0.216	0.211231	Tsg101	FB
9.35034e-06	-0.600192	0.206	0.246	0.227746	Edem1	FB
9.85988e-06	0.346746	0.226	0.183	0.240157	Dock10	FB
9.86236e-06	0.343943	0.33	0.284	0.240217	Dnm3	FB
1.1183e-05	-0.555821	0.176	0.213	0.272384	Irgm1	FB
1.16391e-05	0.349153	0.257	0.211	0.283494	Ssu72	FB
1.25734e-05	0.31113	0.281	0.231	0.30625	Rab5c	FB
1.34089e-05	0.477556	0.25	0.207	0.3266	Pgf	FB
1.38312e-05	-0.383153	0.291	0.328	0.336887	Ints6	FB
1.54185e-05	-0.452639	0.229	0.271	0.375548	Frzb	FB
1.59272e-05	0.320036	0.319	0.268	0.387939	Zfp592	FB
1.6687e-05	0.46132	0.209	0.168	0.406445	Plaat3	FB
1.7633e-05	0.35146	0.245	0.201	0.429486	4632427E13Rik	FB
1.78083e-05	-0.440907	0.195	0.233	0.433757	Fblim1	FB
1.78782e-05	-0.417199	0.236	0.274	0.435459	Tob2	FB
1.83933e-05	0.343099	0.214	0.172	0.448006	Wdfy2	FB
1.8443e-05	0.354005	0.263	0.215	0.449217	Tm2d1	FB
1.91718e-05	0.306552	0.303	0.253	0.466969	Ubxn1	FB
2.09473e-05	-0.392297	0.314	0.352	0.510212	Myo1d	FB
2.14645e-05	-0.374452	0.321	0.362	0.522812	Lgals3bp	FB
2.21706e-05	-0.306576	0.368	0.401	0.54001	Ndufb1	FB
2.30961e-05	0.358862	0.262	0.215	0.562552	Cdk4	FB
2.34282e-05	0.347557	0.202	0.162	0.57064	Grik2	FB
2.50558e-05	0.379204	0.255	0.209	0.610285	Hbp1	FB
2.54552e-05	0.302924	0.534	0.507	0.620011	Pfn1	FB
2.6524e-05	0.329947	0.347	0.298	0.646045	Tmem64	FB
2.80856e-05	-0.488438	0.202	0.239	0.68408	Dusp16	FB
2.82967e-05	-0.511973	0.172	0.209	0.689223	Acox1	FB
2.90117e-05	0.319137	0.254	0.207	0.706638	Emc3	FB
3.03565e-05	0.441789	0.253	0.209	0.739393	Cab39l	FB
3.10618e-05	0.311029	0.24	0.196	0.756573	Il1rap	FB
3.27169e-05	0.36648	0.226	0.184	0.796886	Cyb5r3	FB
3.43645e-05	-0.528098	0.204	0.239	0.837016	Ppp2r2d	FB
3.47623e-05	-0.383545	0.287	0.324	0.846706	Malsu1	FB
3.49045e-05	-0.474987	0.183	0.221	0.850169	Ugcg	FB
3.75957e-05	0.409327	0.205	0.165	0.915719	Ibtk	FB
3.88223e-05	0.499308	0.235	0.193	0.945595	Nbl1	FB
3.89414e-05	0.336291	0.255	0.213	0.948496	Lysmd2	FB
3.94435e-05	0.321067	0.403	0.357	0.960725	Atp6v1g1	FB
3.94849e-05	-0.341839	0.389	0.417	0.961734	Mrpl52	FB
4.59853e-05	-0.352006	0.179	0.216	1	Baz1a	FB
5.4146e-05	0.331649	0.261	0.218	1	Cyp2d22	FB
5.52297e-05	-0.347453	0.454	0.48	1	Ndel1	FB
5.90376e-05	-0.396932	0.241	0.275	1	Sde2	FB
6.01899e-05	-0.303518	0.185	0.223	1	Maco1	FB
6.19695e-05	-0.498129	0.365	0.393	1	Birc3	FB
6.31807e-05	0.544127	0.206	0.166	1	Aurkaip1	FB
6.49925e-05	0.544443	0.201	0.166	1	Myoc	FB
6.94894e-05	-0.382018	0.178	0.213	1	Setd1b	FB
6.95405e-05	-0.390841	0.295	0.326	1	Hspd1	FB
7.01949e-05	-0.368735	0.234	0.27	1	Mapk6	FB
7.18806e-05	0.330673	0.252	0.21	1	Psmc4	FB
7.25608e-05	0.322792	0.251	0.207	1	Uba6	FB
7.51718e-05	0.387361	0.218	0.179	1	Calhm2	FB
8.16296e-05	-0.466462	0.18	0.215	1	Rhou	FB
8.32202e-05	-0.374465	0.4	0.43	1	Mif	FB
8.49252e-05	0.327764	0.227	0.185	1	Psmc1	FB
9.44932e-05	0.306389	0.307	0.257	1	Chmp5	FB
0.000101069	-0.351399	0.223	0.258	1	Map2k3	FB
0.000104941	-0.490987	0.282	0.316	1	Sertad2	FB
0.000107111	0.418415	0.2	0.162	1	Fam3c	FB
0.000107252	-0.367181	0.257	0.293	1	Nxn	FB
0.000111716	0.407399	0.315	0.269	1	Scd1	FB
0.000115501	-0.456412	0.193	0.226	1	Relb	FB
0.000120722	0.321746	0.201	0.162	1	Szrd1	FB
0.000143977	0.337471	0.24	0.201	1	Tspan5	FB
0.000147622	-0.513937	0.169	0.202	1	Sec23b	FB
0.000151005	0.358352	0.283	0.239	1	Jkamp	FB
0.000158635	0.315219	0.2	0.163	1	Papss1	FB
0.000172674	-0.304494	0.226	0.26	1	H2bc4	FB
0.000175553	0.413569	0.24	0.202	1	Cat	FB
0.000179926	0.374338	0.208	0.171	1	Gtf3c2	FB
0.000201084	0.306723	0.215	0.177	1	Plec	FB
0.000222021	0.335419	0.248	0.207	1	Rnf217	FB
0.000247851	-0.380069	0.311	0.339	1	Serp1	FB
0.00025587	-0.343062	0.244	0.275	1	Macroh2a1	FB
0.000259254	0.303419	0.217	0.178	1	Ptbp1	FB
0.000283198	0.310187	0.233	0.193	1	Mocs2	FB
0.000332385	-0.338748	0.268	0.299	1	Gm36220	FB
0.000348744	0.332064	0.226	0.19	1	Cdon	FB
0.000352616	-0.306509	0.237	0.269	1	Gna11	FB
0.000363376	-0.323209	0.186	0.22	1	Cpeb2	FB
0.00040788	0.34855	0.22	0.184	1	Vcpip1	FB
0.000413153	-0.377201	0.251	0.282	1	Hnrnpd	FB
0.000438986	0.353275	0.205	0.169	1	Phax	FB
0.000471347	0.336703	0.219	0.184	1	Anapc16	FB
0.000488722	-0.345877	0.35	0.379	1	Rbbp6	FB
0.000491903	0.358725	0.204	0.171	1	Immp2l	FB
0.000527006	0.36834	0.222	0.185	1	Czib	FB
0.000527034	0.496845	0.249	0.21	1	Bola3	FB
0.000529942	-0.362441	0.29	0.32	1	Tpp2	FB
0.000553682	-0.341125	0.277	0.308	1	Taf1d	FB
0.000612287	-0.336329	0.259	0.287	1	Nfil3	FB
0.000634931	0.383198	0.375	0.342	1	Slco3a1	FB
0.000742829	-0.346613	0.267	0.299	1	Amotl2	FB
0.000803626	-0.397984	0.279	0.307	1	Nup153	FB
0.000820129	-0.392277	0.346	0.369	1	Fosl2	FB
0.000851947	-0.499259	0.182	0.208	1	Bola2	FB
0.00093111	0.326206	0.321	0.284	1	Med28	FB
0.000992967	-0.356318	0.324	0.348	1	Ech1	FB
0.00101869	-0.357555	0.191	0.22	1	Cdr2	FB
0.001022	0.409571	0.298	0.26	1	Uqcc2	FB
0.00107168	-0.391164	0.306	0.326	1	Cops9	FB
0.00113444	-0.329806	0.173	0.202	1	Slc39a1	FB
0.0012145	-0.426251	0.186	0.213	1	Cry1	FB
0.00124027	0.333145	0.213	0.18	1	Bambi	FB
0.0013108	-0.493272	0.241	0.268	1	Rab31	FB
0.0013549	-0.349355	0.213	0.239	1	Fkbp4	FB
0.0013598	0.398065	0.219	0.187	1	Arsb	FB
0.00139005	0.343348	0.248	0.216	1	Kansl1l	FB
0.0014384	0.301362	0.292	0.254	1	Psma4	FB
0.00144034	-0.310162	0.496	0.504	1	Hdlbp	FB
0.00146548	-0.402192	0.183	0.211	1	Cul4b	FB
0.00151558	-0.329217	0.216	0.241	1	Arf6	FB
0.00166523	-0.30213	0.471	0.494	1	Ankrd12	FB
0.00168354	-0.409353	0.346	0.37	1	Polr2a	FB
0.00172531	0.31868	0.228	0.194	1	Pdcl3	FB
0.00229829	-0.329373	0.287	0.313	1	Ubtd2	FB
0.00245971	-0.366174	0.219	0.245	1	Nectin3	FB
0.00255164	-0.38688	0.231	0.258	1	Sh3rf3	FB
0.00328945	-0.489515	0.18	0.204	1	Lgmn	FB
0.00329165	-0.451993	0.236	0.26	1	Fbxo30	FB
0.00333276	-0.300877	0.454	0.464	1	Ccnl2	FB
0.00336371	0.318823	0.266	0.238	1	Tshz1	FB
0.00389886	-0.315039	0.196	0.221	1	Xpo1	FB
0.00435875	0.305363	0.267	0.236	1	Bub3	FB
0.0044357	-0.381806	0.197	0.219	1	Gm37401	FB
0.0046825	-0.359734	0.196	0.22	1	Abhd2	FB
0.00509745	-0.45759	0.199	0.221	1	Nop56	FB
0.00770668	-0.466521	0.237	0.256	1	Stat2	FB
0.0114851	0.30037	0.217	0.189	1	Rrp1	FB
0.0117473	-0.303877	0.201	0.224	1	Bcl2l1	FB
0.0119757	-0.422776	0.274	0.289	1	Hmgb2	FB
0.013228	-0.435099	0.555	0.549	1	Klf6	FB
0.0140494	0.307265	0.302	0.274	1	Capg	FB
0.0220983	-0.370972	0.281	0.298	1	Parp3	FB
0.0257309	-0.36616	0.323	0.337	1	Uhrf2	FB
0.0273303	-0.431458	0.302	0.313	1	Plod2	FB
0.0280163	-0.311112	0.188	0.206	1	Oasl2	FB
0.0315992	-0.329299	0.245	0.262	1	Tnrc18	FB
0.036566	-0.301004	0.323	0.335	1	Slirp	FB
0.0474335	-0.308085	0.238	0.255	1	Csgalnact1	FB
0.0482186	-0.332199	0.203	0.22	1	Spata5	FB
0.0542672	-0.345818	0.24	0.252	1	Rap2a	FB
0.0548095	-0.373314	0.186	0.2	1	Prkx	FB
0.0679221	-0.329972	0.277	0.287	1	Uso1	FB
0.0924285	0.303544	0.215	0.201	1	Nalcn	FB
0.10036	-0.337241	0.225	0.235	1	Nr2f2	FB
0.108796	-0.32274	0.255	0.265	1	Rxylt1	FB
0.113562	-0.302543	0.236	0.246	1	C1qbp	FB
0.228063	-0.313491	0.263	0.269	1	Pvt1	FB
0.230196	-0.318673	0.314	0.318	1	Trerf1	FB
0.291781	-0.337253	0.218	0.224	1	Arl13b	FB
0.317998	-0.3103	0.294	0.296	1	Fnbp4	FB
0.368674	-0.306388	0.334	0.336	1	Zbtb11	FB
0.549531	-0.304493	0.225	0.223	1	Steap4	FB
0.568333	-0.318314	0.213	0.211	1	Mrpl51	FB
3.70987e-27	-0.690121	0.997	1	9.03612e-23	mt-Co3	Macro
2.84381e-24	1.05598	0.877	0.673	6.92666e-20	Cfh	Macro
2.21779e-23	-0.649811	1	1	5.40186e-19	mt-Atp6	Macro
6.82402e-20	-0.642008	0.984	0.996	1.66213e-15	mt-Cytb	Macro
1.20892e-19	-0.544284	1	1	2.94456e-15	mt-Co2	Macro
2.06111e-18	1.35025	0.529	0.224	5.02024e-14	Zbtb16	Macro
1.14542e-16	1.16685	0.518	0.218	2.7899e-12	Klf9	Macro
1.40575e-16	-0.930045	0.778	0.855	3.424e-12	mt-Nd3	Macro
1.49438e-16	1.74573	0.468	0.201	3.63985e-12	Lyve1	Macro
3.38722e-16	2.18051	0.367	0.135	8.25025e-12	Ebf1	Macro
7.31833e-16	1.1654	0.548	0.276	1.78252e-11	Cd81	Macro
1.73387e-15	2.14458	0.405	0.173	4.22319e-11	Prkg1	Macro
1.93349e-15	1.69841	0.268	0.064	4.70939e-11	Ptgs1	Macro
2.10421e-15	2.66122	0.225	0.043	5.12524e-11	9530026P05Rik	Macro
2.47941e-15	1.07629	0.877	0.671	6.03909e-11	Itm2b	Macro
3.47858e-15	-0.514283	0.997	1	8.47278e-11	mt-Nd4	Macro
7.01742e-15	2.68062	0.222	0.045	1.70923e-10	Tmtc1	Macro
3.42904e-14	1.99574	0.384	0.162	8.35212e-10	Heg1	Macro
4.37195e-14	1.32275	0.526	0.28	1.06488e-09	Sptbn1	Macro
4.45944e-14	2.27988	0.241	0.06	1.08619e-09	Pde3a	Macro
4.83716e-14	1.80798	0.375	0.152	1.17819e-09	Folr2	Macro
5.1161e-14	1.03269	0.49	0.231	1.24613e-09	Gda	Macro
1.10915e-13	1.56204	0.249	0.064	2.70155e-09	Setbp1	Macro
1.2811e-13	2.23007	0.258	0.073	3.12036e-09	Pecam1	Macro
1.74267e-13	1.55201	0.301	0.1	4.24463e-09	Ghr	Macro
1.80124e-13	-0.362862	0.997	1	4.38728e-09	mt-Co1	Macro
2.79441e-13	1.73533	0.326	0.12	6.80635e-09	Mast4	Macro
3.86202e-13	1.08868	0.912	0.769	9.40673e-09	Apoe	Macro
8.7605e-13	2.08607	0.241	0.066	2.13379e-08	Tek	Macro
1.58746e-12	1.20674	0.411	0.179	3.86659e-08	Igfbp4	Macro
2.21953e-12	1.6852	0.23	0.06	5.4061e-08	Lama4	Macro
3.43944e-12	1.45193	0.279	0.092	8.37744e-08	Mecom	Macro
4.09123e-12	2.62612	0.205	0.049	9.965e-08	Vwf	Macro
4.32209e-12	1.68419	0.34	0.137	1.05273e-07	Tm4sf1	Macro
4.76796e-12	1.76947	0.2	0.045	1.16133e-07	Ptprk	Macro
4.76949e-12	1.74908	0.268	0.085	1.1617e-07	Ecm1	Macro
5.0613e-12	1.23993	0.263	0.079	1.23278e-07	Crip2	Macro
5.46563e-12	1.50055	0.208	0.051	1.33126e-07	Emcn	Macro
5.87965e-12	1.69399	0.326	0.132	1.43211e-07	Rbms3	Macro
7.83538e-12	0.847605	0.419	0.182	1.90846e-07	Egfr	Macro
8.28681e-12	1.42322	0.586	0.376	2.01842e-07	Pf4	Macro
9.06045e-12	1.20891	0.29	0.1	2.20685e-07	Zfpm2	Macro
1.52837e-11	1.09313	0.408	0.188	3.72265e-07	Plxna4	Macro
1.68182e-11	0.950603	0.537	0.297	4.09642e-07	Tmcc3	Macro
1.70653e-11	2.13257	0.225	0.066	4.15659e-07	Cemip2	Macro
1.87757e-11	1.24441	0.778	0.596	4.57319e-07	Selenop	Macro
2.74037e-11	1.52481	0.321	0.132	6.67472e-07	Cped1	Macro
3.32641e-11	1.8185	0.244	0.079	8.10214e-07	Sox5	Macro
3.62213e-11	0.924477	0.392	0.175	8.82241e-07	Serpinb6a	Macro
4.28091e-11	1.55706	0.263	0.09	1.0427e-06	Ablim1	Macro
4.41121e-11	1.37848	0.203	0.051	1.07444e-06	Ltbp1	Macro
7.87114e-11	1.58031	0.345	0.16	1.91717e-06	Kcnt2	Macro
8.9021e-11	1.24157	0.389	0.19	2.16828e-06	Rhoj	Macro
1.03796e-10	1.47823	0.247	0.083	2.52816e-06	Tshz2	Macro
1.32051e-10	1.15573	0.633	0.427	3.21636e-06	Ccl6	Macro
1.70872e-10	1.17102	0.351	0.154	4.16193e-06	Gm56730	Macro
2.09517e-10	1.75233	0.285	0.113	5.1032e-06	Eng	Macro
2.86774e-10	0.685562	0.614	0.363	6.98497e-06	Fkbp5	Macro
2.92223e-10	1.43533	0.211	0.062	7.11768e-06	Nxn	Macro
3.4562e-10	1.89904	0.277	0.111	8.41826e-06	Abca8a	Macro
3.60937e-10	2.03219	0.205	0.062	8.79135e-06	Dock9	Macro
3.66525e-10	0.972905	0.718	0.538	8.92746e-06	C1qa	Macro
4.76305e-10	1.25984	0.348	0.16	1.16013e-05	Zeb1	Macro
4.80524e-10	0.713952	0.553	0.323	1.17041e-05	Cask	Macro
5.22662e-10	2.04623	0.238	0.085	1.27305e-05	Sulf1	Macro
5.40066e-10	1.86296	0.241	0.085	1.31544e-05	Ednrb	Macro
7.06407e-10	0.791581	0.518	0.295	1.7206e-05	Spred1	Macro
7.14791e-10	1.33409	0.37	0.186	1.74102e-05	Or5m3b	Macro
7.3401e-10	1.32041	0.367	0.177	1.78783e-05	Tmem176a	Macro
7.93873e-10	1.02547	0.721	0.538	1.93364e-05	C1qc	Macro
8.34446e-10	0.909764	0.718	0.536	2.03246e-05	C1qb	Macro
8.69048e-10	0.668003	0.822	0.677	2.11674e-05	F13a1	Macro
2.00911e-09	0.94425	0.37	0.179	4.89358e-05	Cyb5a	Macro
2.03065e-09	0.759033	0.496	0.282	4.94606e-05	Aplp2	Macro
2.13945e-09	1.63583	0.288	0.124	5.21105e-05	Lama2	Macro
2.41728e-09	1.35686	0.225	0.077	5.88776e-05	ENSMUSG00000121513	Macro
2.6551e-09	1.06057	0.436	0.248	6.46702e-05	Tmem176b	Macro
2.68885e-09	0.983961	0.433	0.237	6.54922e-05	Cbr2	Macro
3.18018e-09	0.874385	0.493	0.288	7.74596e-05	Cp	Macro
3.26872e-09	1.42517	0.247	0.094	7.96163e-05	Prex2	Macro
3.37519e-09	1.26058	0.334	0.16	8.22096e-05	Nfib	Macro
3.51998e-09	0.858447	0.8	0.65	8.57361e-05	Cst3	Macro
3.92494e-09	1.22894	0.211	0.066	9.55997e-05	Plpp1	Macro
3.98034e-09	1.06005	0.337	0.156	9.6949e-05	Bsg	Macro
4.01916e-09	1.31894	0.244	0.092	9.78948e-05	Ltc4s	Macro
4.46223e-09	1.19372	0.559	0.376	0.000108687	Ly6e	Macro
4.46233e-09	0.91093	0.57	0.378	0.000108689	Ifitm2	Macro
4.92074e-09	0.607217	0.825	0.677	0.000119854	Serinc3	Macro
5.33503e-09	0.799928	0.773	0.652	0.000129945	Zbtb20	Macro
7.24099e-09	0.566853	0.611	0.382	0.000176369	Mir99ahg	Macro
7.30524e-09	1.18928	0.23	0.085	0.000177934	Pcdh7	Macro
7.81864e-09	0.822088	0.247	0.092	0.000190439	Rapgef5	Macro
1.09462e-08	1.05625	0.205	0.068	0.000266616	Plscr4	Macro
1.16712e-08	0.879416	0.397	0.209	0.000284274	Bmpr2	Macro
1.28617e-08	1.32435	0.271	0.118	0.000313272	Htra3	Macro
1.55121e-08	1.51173	0.241	0.096	0.000377827	Col5a2	Macro
1.57775e-08	0.747514	0.499	0.293	0.000384292	Laptm4a	Macro
1.80303e-08	0.841242	0.238	0.09	0.000439164	Magi1	Macro
1.8719e-08	0.972836	0.293	0.137	0.000455938	Tuba1b	Macro
1.92795e-08	0.89523	0.521	0.321	0.000469591	Trf	Macro
1.95337e-08	1.83877	0.233	0.094	0.000475784	Sgcd	Macro
2.04605e-08	0.726313	0.323	0.147	0.000498356	Cmah	Macro
2.14066e-08	0.696242	0.482	0.28	0.000521401	Xdh	Macro
2.46564e-08	1.03255	0.318	0.152	0.000600555	Col1a2	Macro
2.48959e-08	1.32662	0.208	0.073	0.00060639	Sgce	Macro
2.69074e-08	0.833047	0.359	0.182	0.000655383	Ptk2	Macro
2.71808e-08	1.08784	0.279	0.122	0.000662043	Bcl2	Macro
3.03343e-08	0.928557	0.356	0.175	0.000738852	Fgfr1	Macro
3.30351e-08	0.972573	0.296	0.135	0.000804635	Nedd4	Macro
3.50343e-08	0.748206	0.389	0.201	0.000853331	Akt3	Macro
3.59749e-08	1.17329	0.222	0.083	0.00087624	Zcchc24	Macro
3.61363e-08	0.974326	0.315	0.147	0.000880172	Itpr1	Macro
3.64355e-08	1.09039	0.301	0.141	0.00088746	Pard3b	Macro
4.00137e-08	0.871242	0.282	0.122	0.000974613	Garre1	Macro
4.05138e-08	1.09537	0.214	0.077	0.000986794	Nt5dc1	Macro
4.14681e-08	0.697487	0.584	0.395	0.00101004	Rps3	Macro
4.38641e-08	1.1698	0.249	0.103	0.0010684	Nid1	Macro
4.44349e-08	1.41726	0.2	0.073	0.0010823	Rgs3	Macro
4.60474e-08	1.28734	0.214	0.079	0.00112158	Fbn1	Macro
4.68219e-08	1.063	0.482	0.301	0.00114044	Dlc1	Macro
4.80916e-08	0.831618	0.205	0.071	0.00117137	Tgfbr3	Macro
5.07133e-08	0.962185	0.332	0.162	0.00123522	Pld1	Macro
5.15341e-08	0.391531	0.277	0.118	0.00125522	Atg3	Macro
5.36106e-08	0.626043	0.425	0.231	0.00130579	Aldh2	Macro
5.57952e-08	0.54535	0.293	0.128	0.001359	Crim1	Macro
6.00218e-08	0.95332	0.252	0.107	0.00146195	Bicc1	Macro
7.1056e-08	0.868717	0.529	0.353	0.00173071	Nfia	Macro
7.25234e-08	1.43224	0.238	0.1	0.00176645	Slc43a3	Macro
7.79381e-08	0.724508	0.367	0.186	0.00189834	Syne1	Macro
7.87323e-08	0.833895	0.208	0.075	0.00191768	Kifap3	Macro
8.79804e-08	1.06183	0.395	0.226	0.00214294	Rora	Macro
9.16712e-08	-0.381642	0.995	0.998	0.00223284	mt-Nd1	Macro
1.15373e-07	-0.634131	0.529	0.641	0.00281013	Fabp4	Macro
1.26353e-07	0.645756	0.307	0.139	0.00307759	Syne2	Macro
1.291e-07	0.755314	0.318	0.154	0.00314449	Ptprm	Macro
1.38483e-07	0.997015	0.249	0.105	0.00337304	Sult1a1	Macro
1.45014e-07	1.32337	0.205	0.079	0.00353211	Flt1	Macro
1.48968e-07	1.26326	0.304	0.152	0.00362841	C3	Macro
1.62042e-07	0.694327	0.323	0.158	0.00394687	2610005L07Rik	Macro
1.64554e-07	1.07435	0.268	0.124	0.00400804	Timp3	Macro
1.71944e-07	0.727215	0.633	0.442	0.00418805	Man2a1	Macro
1.9646e-07	1.65357	0.208	0.083	0.00478519	Ncoa4	Macro
2.01533e-07	0.806827	0.416	0.237	0.00490873	Clic1	Macro
2.02882e-07	0.977306	0.26	0.113	0.00494159	Smad3	Macro
2.20733e-07	-2.16807	0.137	0.269	0.00537639	Basp1	Macro
2.47457e-07	0.976194	0.241	0.105	0.00602731	Pakap.1	Macro
2.51368e-07	1.62123	0.208	0.083	0.00612258	Fbxl7	Macro
3.22486e-07	0.542686	0.274	0.124	0.00785479	Spred2	Macro
3.42918e-07	0.533428	0.43	0.239	0.00835245	Arhgef12	Macro
3.5939e-07	0.954304	0.244	0.107	0.00875367	Anapc11	Macro
3.67058e-07	0.783247	0.285	0.137	0.00894042	Aig1	Macro
3.71654e-07	0.682523	0.356	0.188	0.00905239	Itpr2	Macro
3.78347e-07	0.977762	0.356	0.197	0.00921539	Ninj1	Macro
3.80874e-07	0.731509	0.471	0.263	0.00927696	Bank1	Macro
3.96072e-07	0.628649	0.29	0.137	0.00964713	Ylpm1	Macro
4.11814e-07	0.862904	0.233	0.098	0.0100305	Serpinh1	Macro
4.16102e-07	1.38135	0.238	0.109	0.010135	Lhfp	Macro
4.26131e-07	0.914055	0.23	0.098	0.0103793	Anapc16	Macro
4.40202e-07	1.1797	0.375	0.222	0.010722	Gm56663	Macro
4.67448e-07	0.865786	0.293	0.141	0.0113856	Etv1	Macro
5.36323e-07	0.625307	0.395	0.218	0.0130632	Rcsd1	Macro
5.51452e-07	0.821459	0.29	0.143	0.0134317	Slfn5	Macro
5.89188e-07	0.898754	0.31	0.154	0.0143509	Cd38	Macro
6.23761e-07	-1.04764	0.416	0.524	0.0151929	Myo1f	Macro
6.60304e-07	0.546913	0.573	0.378	0.016083	Lifr	Macro
7.80646e-07	0.394853	0.414	0.231	0.0190142	Cog5	Macro
8.17151e-07	1.85674	0.268	0.145	0.0199033	Gpc6	Macro
8.43177e-07	0.512073	0.655	0.474	0.0205373	Cdc42	Macro
8.57032e-07	0.545014	0.345	0.184	0.0208747	Rbpms	Macro
8.63253e-07	0.877155	0.271	0.132	0.0210263	Ltbp4	Macro
8.65053e-07	0.932352	0.293	0.15	0.0210701	Lum	Macro
8.65266e-07	0.88488	0.37	0.209	0.0210753	Pam	Macro
8.9686e-07	0.846443	0.315	0.162	0.0218448	Bnip2	Macro
9.09314e-07	0.782983	0.238	0.107	0.0221482	Rprd2	Macro
9.44553e-07	1.11395	0.211	0.088	0.0230065	Vcam1	Macro
9.70423e-07	0.99688	0.249	0.113	0.0236366	Rasgrp3	Macro
9.78626e-07	1.15339	0.315	0.169	0.0238364	Smc1a	Macro
1.11398e-06	0.584664	0.507	0.318	0.0271332	Smg6	Macro
1.14282e-06	-0.986477	0.427	0.526	0.0278356	Cd84	Macro
1.18311e-06	0.729386	0.219	0.092	0.0288171	Klhl6	Macro
1.3033e-06	0.693445	0.214	0.088	0.0317444	Meis1	Macro
1.31189e-06	0.791248	0.244	0.113	0.0319538	Mfap5	Macro
1.33961e-06	-0.79329	0.605	0.662	0.0326289	Rreb1	Macro
1.35491e-06	0.766172	0.362	0.203	0.0330014	Grk5	Macro
1.43861e-06	1.1295	0.219	0.098	0.0350402	Magi2	Macro
1.48606e-06	0.651453	0.441	0.28	0.036196	Glul	Macro
1.51072e-06	0.771218	0.247	0.111	0.0367966	Lrba	Macro
1.52708e-06	1.17614	0.274	0.141	0.037195	Cd164	Macro
1.55668e-06	0.538949	0.277	0.13	0.0379161	Wbp1l	Macro
1.59278e-06	0.902642	0.321	0.173	0.0387953	Sparc	Macro
1.69287e-06	0.711403	0.375	0.209	0.0412332	Pmp22	Macro
1.74323e-06	0.649281	0.318	0.171	0.0424598	Brk1	Macro
1.99153e-06	0.94994	0.279	0.145	0.0485076	Ehd1	Macro
2.165e-06	0.656153	0.244	0.113	0.0527328	Mtus1	Macro
2.19446e-06	1.48905	0.367	0.237	0.0534504	Airn	Macro
2.25591e-06	0.852462	0.288	0.15	0.0549472	Lamtor1	Macro
2.26187e-06	0.823921	0.205	0.088	0.0550923	Ogn	Macro
2.32852e-06	0.461904	0.444	0.254	0.0567158	Pde3b	Macro
2.49015e-06	0.870449	0.255	0.124	0.0606525	6820431F20Rik	Macro
2.49865e-06	0.843441	0.238	0.113	0.0608595	Fstl1	Macro
2.91903e-06	0.72117	0.323	0.177	0.0710988	Il6st	Macro
2.94638e-06	0.96122	0.208	0.09	0.071765	Thsd7a	Macro
3.01972e-06	1.0396	0.364	0.222	0.0735513	Cox6a1	Macro
3.1164e-06	1.1632	0.219	0.1	0.0759063	Rbfox2	Macro
3.1201e-06	0.351634	0.474	0.271	0.0759963	Dpysl2	Macro
3.26802e-06	0.702962	0.397	0.233	0.0795991	Adam9	Macro
3.29096e-06	0.326927	0.471	0.274	0.0801578	Slco2b1	Macro
3.42011e-06	0.516984	0.249	0.12	0.0833036	Anp32a	Macro
3.53741e-06	0.731782	0.375	0.216	0.0861606	Pdgfc	Macro
3.57121e-06	0.577569	0.353	0.194	0.0869839	Lamc1	Macro
3.71889e-06	0.725118	0.392	0.237	0.090581	Rabgap1l	Macro
3.72149e-06	0.452271	0.51	0.335	0.0906444	Fus	Macro
3.91502e-06	0.590034	0.389	0.231	0.095358	Usp25	Macro
3.95675e-06	1.28094	0.211	0.098	0.0963745	Ece1	Macro
4.21707e-06	-1.65355	0.222	0.333	0.102715	Fnip2	Macro
4.22573e-06	0.684485	0.252	0.122	0.102926	Calcrl	Macro
4.28866e-06	0.493066	0.263	0.128	0.104459	Eif2a	Macro
4.33181e-06	0.681101	0.649	0.498	0.10551	Ifitm3	Macro
4.56964e-06	0.787462	0.255	0.124	0.111303	Nr3c2	Macro
4.82964e-06	0.962343	0.219	0.103	0.117635	Anapc5	Macro
4.91359e-06	0.561142	0.501	0.329	0.11968	Epsti1	Macro
4.92478e-06	0.928854	0.236	0.113	0.119953	Plpp3	Macro
5.46849e-06	0.638496	0.353	0.197	0.133196	Add3	Macro
5.58197e-06	0.974985	0.216	0.1	0.13596	S1pr1	Macro
5.6615e-06	0.708768	0.203	0.088	0.137897	Afap1l1	Macro
5.88727e-06	0.729698	0.244	0.118	0.143396	Notch1	Macro
5.9122e-06	1.18669	0.219	0.103	0.144003	Stard13	Macro
6.00038e-06	0.30042	0.556	0.372	0.146151	Maml2	Macro
6.12645e-06	1.01789	0.31	0.175	0.149222	Hprt	Macro
6.13439e-06	0.470358	0.452	0.28	0.149415	Rab14	Macro
[truncated: 15,828 more rows]
