# Supplementary material for: Single-cell transcriptomics reveals how Shenfu Qiangxin pill ameliorates HFpEF by modulating cardiac cellular heterogeneity
Source: Chin Med. 2026 Jul 20;21:199. doi: 10.1186/s13020-026-01456-3 (PMC13383478; doi:10.1186/s13020-026-01456-3)
Supplement: Supplementary file 6 — Supplementary Material 6 [file 13020_2026_1456_MOESM6_ESM.xlsx]

## Sheet: Sheet1
Cell type	Chemical compound	Target
EC	(+)-Catechin	FLT1，DYRK1A
EC	1-O-Galloyl-β-D-glucose	PNP，HSP90AA1，TNNT2
EC	1-O-galloyl-2-O-cinnamoyl-β-D-glucopyranoside	PNP，HSPA8，HSPA5，TNKS
EC	5,7-Dihydroxycoumarin 7-O-β-D-glucopyranoside	PNP，HSPA8，MCL1，HSPA5
EC	Adenine	GDA
EC	Adenosine	HSPA1A，PNP，HSPA5，EHMT1，HSPA8，MCL1
EC	Aloe-emodin	FTO，PNP，FLT1，HSPA5，PTP4A3，HSPA8，MCL1
EC	Aloe-emodin-8-O-β-D-glucopyranoside	HSP90AA1，TNNT2
EC	Aloe-emodin-O-acetyl-glucopyranoside	HSP90AA1，TNNT2
EC	Aloesol	PTP4A3
EC	Aloin	PNP，HSP90AA1，LGALS9
EC	Atractyloside A	HSP90AA1，IGFBP5，STAT3
EC	Azelaic acid	FABP4
EC	Chrysophanol	FTO，HSP90AA1，PLEC，PTP4A3，MCL1
EC	Chrysophanol-1-O-glucose	TNNT2，HSPA8，HSPA5，LGALS9
EC	Chrysophanol-8-O-β-D-glucopyranoside	TNNT2，HSPA8，HSPA5，LGALS9
EC	Chrysophanol-O-acetyl-glucoside	TNNT2，HSPA8，HSPA5，LGALS9
EC	Cochlearenine	MAN2A1，PNP，PABPC1
EC	Cudraflavone C	TNNT2
EC	Cyclomulberrin	HSP90AA1，TNNT2
EC	D(+)-Glucose	HSP90AA1
EC	Denudatine	KCNA5
EC	Dihydromorin	DYRK1A
EC	Emodin	FTO，PTP4A3，XDH，TNKS，MCL1
EC	Emodin-8-O-β-D-glucopyranoside	TNNT2
EC	Emodin-O-acetyl-glucose	TNNT2
EC	Emodin-O-glucose	TNNT2
EC	Emoghrelin	TNNT2
EC	Gallic acid	PNP，HSP90AA1，TNNT2
EC	Gensenoside Rg1	HSP90AA1，STAT3
EC	Ginsenoside F3	STAT3
EC	Ginsenoside Rf	STAT3
EC	Ginsenoside Ro	LGALS9，PLCG1
EC	Giraldine F	PNP
EC	Guanosine	HSPA8，PNP，EHMT1，HSPA5，MCL1
EC	Hetisine	PNP，TNNT2
EC	Hyperin	XDH
EC	Isolindleyin	TNKS
EC	Karakolidine	MAN2A1，PNP，PABPC1
EC	Kuwanon A	HSP90AA1，TNNT2
EC	Kuwanon S	HSP90AA1，TNKS
EC	L-Epicatechin	FLT1，DYRK1A
EC	Lindleyin	HSP90AA1
EC	Mesaconine	PNP
EC	Morusin	HSP90AA1，TNNT2
EC	Mulberroside A	TNNT2，LGALS9
EC	N-Feruloyltyramine	HSP90AA1，INSR，MCL1
EC	Neoline	MAN2A1
EC	Neolinine	PNP
EC	Oleamide	PDE3A
EC	Oleanolic acid	NR3C2，RORA，FABP4
EC	Physcione	FTO，HDAC9，FLT1，PTP4A3，MCL1
EC	Polyporusterone B	NR3C2，RORA，PDE3A，FLT1，AKT3，PDE2A
EC	Quercetin	INSR，TNKS，XDH
EC	Quercetin-3-O-β-D-glucose-7-O-β-D-gentiobioside	XDH
EC	Rhein	FTO，INSR，ECE1，PTP4A3，MCL1
EC	Rhein-8-O-β-D-glucoside	TNNT2
EC	Rhein-O-acetyl-glucose	ECE1，TNNT2
EC	Salicylic acid	MCL1
EC	Sanggenon I	HDAC9
EC	Sanggenon N	HSP90AA1，FLT1，HDAC9
EC	Scopoletin	INSR，HSPA1A，MB，KCNA5，XDH，TEK
EC	Sennoside A	TNNT2
EC	Sennoside B	TNNT2
EC	Sennoside C	TNNT2
EC	Songorine	TNNT2，KCNA5
EC	Talatisamine	PNP，PABPC1
EC	Tryptophan	EPHB4，ICAM1
EC	Umbelliferone	INSR，HSPA1A，MB，XDH，TEK，EPHB4
EC	Ursolic acid	NR3C2，RORA，FABP4
EC	Laccaic acid D	FTO，HSPA1A，PTP4A3，HSPA8，MCL1
EC	α, α-Trehalose	HSP90AA1，STAT3
FB	(+)-Catechin	​BCL2,EGFR,PGF
FB	1-O-Galloyl-β-D-glucose	​SERPINE1,HSP90AA1,PNP,TNNT2
FB	1-O-galloyl-2-O-cinnamoyl-β-D-glucopyranoside	​TNKS,PNP,SERPINE1,HSPA5,HSPA8
FB	5, 7-Dihydroxycoumarin 7-O-β-D-glucopyranoside	​HSPA5,PNP,MCL1,HSPA8
FB	7-Deoxylycoctonine	​UGCG
FB	Aconicarchamine B	​UGCG
FB	Aconine	​UGCG
FB	Adenine	​GDA
FB	Adenosine	​EHMT1,EGFR,PNP,MCL1,HSPA1A,HSPA5,HSPA8
FB	Aloe-emodin	​BCL2,EGFR,PNP,FTO,MMP3,MCL1,HSPA5,HSPA8
FB	Aloe-emodin-8-O-β-D-glucopyranoside	​HSP90AA1,TNNT2
FB	Aloe-emodin-O-acetyl-glucopyranoside	​HSP90AA1,TNNT2
FB	Aloin	​HSP90AA1,MMP3,PNP,LGALS9
FB	Atractyloside A	​HSP90AA1,IGFBP5,STAT3
FB	Azelaic acid	​AR,FABP4
FB	Benzoylaconine	​UGCG
FB	Benzoylhypaconine	​UGCG
FB	Benzoylmesaconine	​UGCG
FB	Betulin	​AR
FB	Chikusetsu saponin IVa	​AR,ITGB1,BCL2L1
FB	Chikusetsusaponin Ⅳa	​AR,ITGB1,BCL2L1
FB	Chrysophanol	​BCL2,HSP90AA1,EGFR,FTO,MMP3,MCL1,PLEC
FB	Chrysophanol-1-O-glucose	​LGALS9,TNNT2,MMP3,HSPA5,HSPA8
FB	Chrysophanol-8-O-β-D glucopyranoside	​LGALS9,TNNT2,MMP3,HSPA5,HSPA8
FB	Chrysophanol-O-acetyl-glucoside	​LGALS9,TNNT2,MMP3,HSPA5,HSPA8
FB	Cochlearenine	​PNP,UGCG,PABPC1,MAN2A1
FB	Cudraflavone C	​PTGS2,TNNT2
FB	Cyclomulberrin	​PTGS2,HSP90AA1,TNNT2
FB	D(+)-Glucose	​HSP90AA1
FB	Dihydromorin	​SERPINE1,PGF
FB	Emodin	​BCL2,EGFR,TNKS,FTO,AXL,MCL1,XDH
FB	Emodin-8-O-β-D-glucopyranoside	​TNNT2
FB	Emodin-O-acetyl-glucose	​TNNT2
FB	Emodin-O-glucose	​TNNT2
FB	Emoghrelin	​TNNT2
FB	Fuziline	​UGCG
FB	Gallic acid	​HSP90AA1,IGF1R,PNP,TNNT2,SERPINE1,BCL2L1
FB	Gensenoside Rg1	​HSP90AA1,STAT3
FB	Ginsenoside F3	​STAT3
FB	Ginsenoside Rf	​STAT3
FB	Ginsenoside Ro	​LGALS9
FB	Giraldine F	​PNP
FB	Guanosine	​EHMT1,EGFR,PNP,MCL1,HSPA5,HSPA8
FB	Hetisine	​PNP,TNNT2
FB	Hypaconine	​UGCG
FB	Hyperin	​PTGS2,XDH
FB	Isolindleyin	​SERPINE1,MMP3,TNKS
FB	Karakolidine	​PNP,UGCG,PABPC1,MAN2A1
FB	Kuwanon A	​PTGS2,NFKB1,HSP90AA1,TNNT2
FB	Kuwanon O	​BCL2L1
FB	Kuwanon S	​PTGS2,HSP90AA1,EGFR,TNKS
FB	L-Epicatechin	​BCL2,EGFR,PGF
FB	L-Phenylalanine	​EGFR
FB	Lappaconine	​UGCG
FB	Lindleyin	​SERPINE1,HSP90AA1
FB	Mesaconine	​PNP,UGCG
FB	Morusin	​HSP90AA1,PTGS2,SIRT1,TNNT2,NFKB1
FB	Mulberrofuran C	​F2R
FB	Mulberroside A	​ALDH1A2,LGALS9,TNNT2
FB	N-Feruloyltyramine	​BCL2,HSP90AA1,EGFR,PTGS2,MMP3,MCL1,BCL2L1,INSR
FB	Neoline	​UGCG,MAN2A1
FB	Neolinine	​PNP,UGCG
FB	Nobiletin	​PTGS2
FB	Oleamide	​PDE3A
FB	Oleanolic acid	​RORA,AR,PTGS2,NR3C2,FABP4
FB	Physcione	​BCL2,EGFR,FTO,MMP3,MCL1
FB	Polyporusterone B	​RORA,AR,IL6,PTGS2,NR3C2,AKT3,PDE3A
FB	Quercetin	​EGFR,TNKS,IGF1R,PTK2,PIK3R1,MMP3,AXL,XDH,INSR
FB	Quercetin-3-O-β-D-glucose-7-O-β-D-gentiobioside	​PTGS2,XDH
FB	Resveratrol-4′-O-β-D-(6″- O-galloyl)-glucopyranoside	​SERPINE1
FB	Rhein	​BCL2,ECE1,FTO,MCL1,INSR
FB	Rhein-8-O-β-D-glucoside	​TNNT2
FB	Rhein-O-acetyl-glucose	​ECE1,TNNT2
FB	Salicylic acid	​MCL1
FB	Sanggenon I	​ODC1,MDM4,MMP3,EGFR
FB	Sanggenon N	​AR,HSP90AA1,TAOK3,EGFR,ACACA,MMP3,ODC1
FB	Scopoletin	​EGFR,PTGS2,PTK2,TEK,MB,XDH,HSPA1A,INSR
FB	Sennoside A	​TNNT2
FB	Sennoside B	​TNNT2
FB	Sennoside C	​TNNT2
FB	Songorine	​TNNT2
FB	Talatisamine	​PNP,UGCG,PABPC1
FB	Tryptophan	​MMP3,ICAM1
FB	Umbelliferone	​EGFR,IGF1R,PTK2,TEK,MB,NFKB1,XDH,HSPA1A,INSR
FB	Ursolic acid	​RORA,AR,PTGS2,NR3C2,FABP4
FB	laccaic acid D	​BCL2,FTO,MCL1,HSPA1A,HSPA8
FB	α, α-Trehalose	​HSP90AA1,STAT3
LymEC	(+)-Catechin	​BCL2
LymEC	1-O-galloyl-2-O-cinnamoyl-β-D-glucopyranoside	​HSPA5
LymEC	5, 7-Dihydroxycoumarin 7-O-β-D-glucopyranoside	​HSPA5
LymEC	Adenosine	​HSPA5
LymEC	Aloe-emodin	​HSPA5,BCL2
LymEC	Atractyloside A	​IGFBP5
LymEC	Azelaic acid	​KDM2A
LymEC	Chikusetsu saponin IVa	​ITGB1,BCL2L1
LymEC	Chikusetsusaponin Ⅳa	​ITGB1,BCL2L1
LymEC	Chrysophanol	​BCL2,PLEC
LymEC	Chrysophanol-1-O-glucose	​HSPA5
LymEC	Chrysophanol-8-O-β-D glucopyranoside	​HSPA5
LymEC	Chrysophanol-O-acetyl-glucoside	​HSPA5
LymEC	Emodin	​BCL2
LymEC	Gallic acid	​BCL2L1
LymEC	Guanosine	​HSPA5
LymEC	Kuwanon O	​BCL2L1
LymEC	L-Epicatechin	​BCL2
LymEC	N-Feruloyltyramine	​BCL2,BCL2L1
LymEC	Oleamide	​PDE3B
LymEC	Oleanolic acid	​RORA
LymEC	Physcione	​BCL2
LymEC	Polyporusterone B	​PDE2A,PDE3B,RORA
LymEC	Quercetin	​PTK2,DAPK1
LymEC	Rhein	​BCL2,ECE1
LymEC	Rhein-O-acetyl-glucose	​ECE1
LymEC	Sanggenon I	​MDM4
LymEC	Sanggenon N	​TAOK3
LymEC	Scopoletin	​PTK2,TEK
LymEC	Tryptophan	​EPHB4
LymEC	Umbelliferone	​EPHB4,PTK2,TEK
LymEC	Ursolic acid	​RORA
LymEC	laccaic acid D	​BCL2
Macro	(+)-Catechin	​BCL2,EGFR,FLT1
Macro	1-O-Galloyl-β-D-glucose	​PNP,TNNT2
Macro	1-O-galloyl-2-O-cinnamoyl-β-D-glucopyranoside	​ADK,HSPA5,HSPA8,PNP
Macro	5, 7-Dihydroxycoumarin 7-O-β-D-glucopyranoside	​ADK,HSPA5,HSPA8,MCL1,PNP
Macro	Adenine	​GDA
Macro	Adenosine	​ADK,EGFR,FHIT,HSPA1A,HSPA5,HSPA8,MCL1,PNP
Macro	Aloe-emodin	​ADK,BCL2,EGFR,FLT1,HSPA5,HSPA8,MCL1,PNP
Macro	Aloe-emodin-8-O-β-D-glucopyranoside	​TNNT2
Macro	Aloe-emodin-O-acetyl-glucopyranoside	​TNNT2
Macro	Aloin	​ADK,LGALS3,PNP
Macro	Atractyloside A	​IGFBP5,LGALS3,STAT3
Macro	Azelaic acid	​FABP4
Macro	Chikusetsu saponin IVa	​ITGB1
Macro	Chikusetsusaponin Ⅳa	​ITGB1
Macro	Chrysophanol	​BCL2,EGFR,MCL1,PLA2G7
Macro	Chrysophanol-1-O-glucose	​ADK,HSPA5,HSPA8,LGALS3,TNNT2
Macro	Chrysophanol-8-O-β-D glucopyranoside	​ADK,HSPA5,HSPA8,LGALS3,TNNT2
Macro	Chrysophanol-O-acetyl-glucoside	​ADK,HSPA5,HSPA8,LGALS3,TNNT2
Macro	Cochlearenine	​MAN2A1,PNP
Macro	Cudraflavone C	​TNNT2
Macro	Cyclomulberrin	​TNNT2
Macro	D(+)-Glucose	​LGALS3
Macro	Emodin	​BCL2,EGFR,MCL1,XDH
Macro	Emodin-8-O-β-D-glucopyranoside	​TNNT2
Macro	Emodin-O-acetyl-glucose	​TNNT2
Macro	Emodin-O-glucose	​TNNT2
Macro	Emoghrelin	​TNNT2
Macro	Gallic acid	​IGF1R,PNP,TNNT2
Macro	Gensenoside Rg1	​LGALS3,STAT3
Macro	Ginsenoside F3	​LGALS3,STAT3
Macro	Ginsenoside Rf	​STAT3
Macro	Giraldine F	​PNP
Macro	Guanosine	​ADK,EGFR,HSPA5,HSPA8,MCL1,PNP
Macro	Hetisine	​PNP,TNNT2
Macro	Hyperin	​ALOX5,XDH
Macro	Karakolidine	​MAN2A1,PNP
Macro	Kuwanon A	​NFKB1,TNNT2
Macro	Kuwanon O	​ALOX5
Macro	Kuwanon P	​ALOX5
Macro	Kuwanon S	​ALOX5,EGFR
Macro	L-Epicatechin	​BCL2,EGFR,FLT1,PLA2G7
Macro	L-Phenylalanine	​EGFR
Macro	Lindleyin	​ADK
Macro	Mesaconine	​PNP
Macro	Morusin	​NFKB1,TNNT2
Macro	Mulberroside A	​LGALS3,TNNT2
Macro	N-Feruloyltyramine	​ALOX5,BCL2,EGFR,INSR,MCL1
Macro	Neoline	​MAN2A1
Macro	Neolinine	​PNP
Macro	Nobiletin	​ALOX5
Macro	Oleamide	​PDE3A,PDE3B
Macro	Oleanolic acid	​ALOX5,FABP4,NR3C2,RORA
Macro	Physcione	​BCL2,EGFR,FLT1,HDAC9,MCL1,PLA2G7
Macro	Polyporusterone B	​AKT3,ALOX5,FLT1,NR3C2,PDE3A,PDE3B,RORA
Macro	Quercetin	​ALOX5,EGFR,IGF1R,INSR,PIK3R1,PTK2,XDH
Macro	Quercetin-3-O-β-D-glucose-7-O-β-D-gentiobiosiden	​ALOX5,XDH
Macro	Rhein	​BCL2,ECE1,INSR,MCL1
Macro	Rhein-8-O-β-D-glucoside	​TNNT2
Macro	Rhein-O-acetyl-glucose	​ECE1,LGALS3,TNNT2
Macro	Salicylic acid	​MCL1
Macro	Sanggenon I	​EGFR,HDAC9,MDM4
Macro	Sanggenon N	​ACACA,EGFR,FLT1,HDAC9
Macro	Scopoletin	​ALOX5,EGFR,HSPA1A,INSR,MB,PTK2,TEK,XDH
Macro	Sennoside A	​TNNT2
Macro	Sennoside B	​TNNT2
Macro	Sennoside C	​TNNT2
Macro	Songorine	​TNNT2
Macro	Talatisamine	​PNP
Macro	Umbelliferone	​EGFR,HSPA1A,IGF1R,INSR,MB,NFKB1,PTK2,TEK,XDH
Macro	Ursolic acid	​ALOX5,FABP4,NR3C2,RORA
Macro	laccaic acid D	​BCL2,HSPA1A,HSPA8,MCL1
Macro	α, α-Trehalose	​LGALS3,STAT3
